# Supplementary material for: What’s in your next-generation sequence data? An exploration of unmapped DNA and RNA sequence reads from the bovine reference individual
Source: BMC Genomics. 2015 Dec 29;16:1114. doi: 10.1186/s12864-015-2313-7 (PMC4696311; doi:10.1186/s12864-015-2313-7)
Supplement: Additional file 1: — Table S1. Statistics from the de novo assembly of unmapped reads from DNA sequencing. Table S2. Statistics from the de novo assembly of unmapped reads from RNA sequencing. Table S3. Summary of all significant alignments from pairwise alignment of de novo assembled contigs from DNA unmapped reads to the nt database. Table S4. Number of significant alignments per tissue from pairwise alignment of de novo assembled contigs from unmapped RNA-seq reads to the nt database. Table S5. Summary of all significant alignments from pairwise alignment of de novo assembled contigs from unmapped RNA-seq reads to the nt database. Table S6. DNA sequencing metadata. Table S7. Genes represented in alignments of de novo assembled contigs from unmapped RNA-seq reads to Bos taurus. Table S8. Genes represented in alignments of de novo assembled contigs from unmapped RNA-seq reads to Bison bison bison, Bubalus bubalis, or Bos mutus. (XLSX 731 kb) [file 12864_2015_2313_MOESM1_ESM.xlsx]

## Sheet: TableS1. DNA assembly
Supplementary Table 1. Statistics from the de novo assembly of unmapped reads from DNA sequencing
	Total Number of Unmapped Reads	Number of Usable Reads	Number of Reads in Contigs	Number of contigs	Contig N50 (bp)	Maximum contig length (bp)	Minimum contig length (bp)	Number of bases assembled (bp)
DNA unmapped reads de novo assembly	111685278	14827013	1400537	69230	737	10164	75	46640889

## Sheet: TableS2. RNA assembly
Supplementary Table 2. Statistics from the de novo assembly of unmapped reads from RNA sequencing
Tissue	Number of reads	Overall read mapping	Concordant pair alignment	Contigs assembled	Average reads per contig	Contig N50 (bp)	Number of assembled bases (bp)
Ampula	38506942	0.943	0.898	1135	337.89	323	383508
Blood	29018091	0.918	-	15331	331.79	328	5086601
Cerebral cortex	24942285	0.946	0.896	1466	320.74	307	470209
Endometrium (caruncular, contralateral to CL)	28789220	0.952	0.891	1924	341.29	326	656647
Endometrium (caruncular, ipsilateral to CL)	39337110	0.952	0.91	1393	333.4	323	464428
Gallbladder	26769146	0.941	0.891	1598	346.25	334	553309
Heart	41525679	0.943	0.893	2446	330.17	320	807593
Ileum	46740373	0.943	0.898	3092	343.8	332	1063029
Infundibulum	745727	0.937	0.886	37	317.95	290	11764
Jejunum	49417207	0.897	0.822	3411	349.61	343	1192525
Kidney	35625835	0.949	0.908	2005	325	311	651623
Liver	36394182	0.948	0.903	1106	357.6	344	395501
Mesenteric lymph nodes	28137220	0.945	0.897	1660	334.52	323	555308
Pons	35558793	0.949	0.904	1379	324.06	313	446884
Ribeye muscle	37858153	0.95	0.907	318	298.53	280	94933
Semitendinosus muscle	31482197	0.942	0.894	2283	345.13	333	787935
Spleen	46905667	0.932	0.881	3377	351.77	337	1187942
Median	35625835	0.943	0.8965	1660	334.52	323	555308
Total	577753827	-	-	43961	-	-	14809739

## Sheet: TableS3. Alignments from DNA
Supplementary Table 3. Summary of all significant alignments from pairwise alignment of de novo assembled contigs from DNA unmapped reads to the nt database
Species	Number of Alignments	Mean Identity (%)	Median Identity (%)	Maximum Identity (%)	Mean Length (bp)	Median Length (bp)	Maximum Length (bp)	Mean E-Value	Median E-Value
Bos taurus	13534	91.2375	91.27	100	272.142	200	5538	6.30379e-05	2e-61
Homo sapiens	2193	83.6262	82.64	100	402.294	335	2690	0.00021197	1e-59
Sus scrofa	1386	82.7426	81.605	100	401.955	321	2488	7.18736e-05	8.5e-55
Bison bison bison	1108	94.3217	96.61	100	257.371	178	2940	0.000156344	6.5e-56
Ovis aries	1015	89.8433	89.845	100	229.035	186.5	2010	5.99922e-05	3e-52
Bubalus bubalis	732	93.2835	94.8	100	324.732	212	2213	0.000100518	1e-70
Pseudorca crassidens	630	82.798	82.28	100	339.458	290	1514	1.22713e-06	6e-54
Gongylonema pulchrum	516	82.3396	81.325	100	603.971	641	1008	1.77606e-05	2e-134
Capra hircus	326	90.3564	90.095	100	205.102	173	1218	0.000139456	3e-46
Wuchereria bancrofti	273	81.8121	81.345	98.82	742.814	640	1607	3.64964e-28	1.525e-143
Bos mutus	243	93.9493	95.64	100	273.627	196	7293	4.14201e-09	1e-69
Pantholops hodgsonii	226	89.0362	88.7	100	201.292	176	2266	2.37493e-05	9e-47
Muntiacus muntjak vaginalis	215	89.0891	89.065	100	267.423	201	2600	1.13597e-05	1.45e-56
Babesia bigemina	206	91.2332	91.1	100	502.473	505	2078	1.35135e-05	3.5e-179
Muntiacus reevesi	204	89.4607	89.26	100	201.321	188	1006	0.000165211	2e-48
Pan troglodytes	171	83.7143	82.445	100	380.576	259.5	1919	0.000273917	1.5e-39
Equus caballus	81	82.1366	81.67	100	272.154	236	1331	6.00771e-05	1e-36
Mus musculus	64	87.5275	85.49	100	190.897	153.5	719	0.00072884	4.5e-26
Balaenoptera acutorostrata scammoni	63	86.5397	85.85	100	264.911	156	1135	0.000134563	7e-31
Macaca mulatta	58	85.4017	84.66	100	298.67	218	1468	0.000474608	8e-33
Physeter catodon	53	85.0697	85.33	100	268.906	173	1352	8.40209e-06	4.515e-29
Canis lupus familiaris	50	83.9835	83.19	100	364.093	264	1820	0.000365498	3e-34
Pongo abelii	35	83.7443	82.45	100	309.446	239.5	1062	0.000154051	1.50005e-30
Giraffa camelopardalis	34	89.1505	88.78	96.79	198.366	193	451	9.75756e-11	2e-53
Tursiops truncatus	32	87.1776	87.325	100	201.145	166	863	3.27763e-06	5.5e-34
Lipotes vexillifer	30	88.9567	89.22	100	402.194	345	1153	1.38889e-06	1.5e-90
Felis catus	29	83.253	82.42	100	370.465	245	1345	0.000553586	7e-37
Orcinus orca	23	89.2681	89.88	97.42	450	418	1198	1.48148e-12	8e-126
Bos indicus	21	91.3896	91.095	100	366.679	212.5	2656	1.07143e-21	5.00002e-60
Vicugna pacos	21	82.3604	81.795	100	332.038	306.5	641	3.46154e-05	5.00001e-55
Equus przewalskii	20	86.0555	84.59	100	311.774	266	1171	7.09836e-05	4e-36
Bison bison	19	92.1683	94.43	98.33	173	187	282	1.68667e-24	3.85e-52
Muntiacus muntjak	17	86.3358	87.21	91.08	190.579	197	246	2.10632e-26	3e-47
Bos grunniens	16	91.8388	92.07	100	199.676	146.5	1342	2.94118e-06	4.6e-46
Mustela putorius furo	16	85.2668	85.94	94.89	521.105	532	1227	2.10526e-21	5e-123
Camelus bactrianus	15	85.1165	85.32	100	408.706	345	1022	4.11765e-05	9e-81
synthetic construct	15	90.8747	91.32	96.02	510.267	474	844	3.33333e-53	4e-170
Bison bonasus	15	92.4647	93.38	97.01	586.4	553	1043	1.33333e-75	0
Chlorocebus sabaeus	13	84.7638	87.07	94.92	517.462	453	1130	5.44615e-45	3e-123
Bos gaurus	12	91.7053	90.94	100	199	186	441	1.58368e-33	1e-55
Hippopotamus amphibius	12	83.2816	81.86	90.91	199.632	188	459	2.6579e-10	7e-37
Ursus maritimus	11	85.4276	84.46	100	198.059	165	502	0.000670589	3e-26
Chlorocebus aethiops	11	84.9145	82.92	100	338.4	306.5	1366	0.00065703	2.5e-25
Parascaris equorum	11	82.1747	81.17	97.14	257.2	206	820	8.00002e-06	4e-41
Camelus dromedarius	10	86.9256	85.63	100	374.875	290.5	1388	0.0009375	1.002e-48
Tragelaphus eurycerus	9	86.6315	86.41	96.55	201.231	210	322	1.53869e-25	3e-47
Tragelaphus spekii	8	95.5827	95.89	99.4	219.091	186	406	2.72727e-08	2e-85
Cervus nippon	8	90.3511	90.29	100	193	142	473	5.26316e-05	2e-38
Bos frontalis	8	90.568	94.325	100	295.2	223	690	2.0002e-40	1.5e-70
Papio anubis	8	85.7215	85.88	92.86	325.692	263	864	2.30769e-08	2e-56
Callithrix jacchus	8	88.2757	86.89	100	290.929	203	811	0.000800007	2e-21
Odobenus rosmarus divergens	7	87.6457	88.61	97	358.143	244	646	1e-24	4e-88
Odocoileus hemionus	7	87.9314	88.525	93.2	189.571	177.5	349	1.14286e-07	5e-40
Nomascus leucogenys	7	83.3723	83.12	90.95	207.615	162	520	7.95154e-06	3e-27
Ceratotherium simum simum	6	86.11	87.44	97.15	391.857	406	598	4.28571e-22	7e-98
Hippotragus niger	6	86.1267	85.365	89.01	216.333	206.5	273	6.66735e-45	1.05e-48
Gorilla gorilla	5	85.9463	85.505	97.22	280.125	209.5	789	2.5e-06	3.5e-28
Tragelaphus oryx	5	93.4114	93.01	96.25	201.286	202	276	1.42857e-27	3e-81
Boa constrictor	5	83.4217	82.65	88.55	474.5	337	958	6.66667e-36	1.5e-65
Grampus griseus	5	80.322	80.56	85.64	224.2	186	324	1.00001e-18	2e-27
Macaca fascicularis	4	78.735	78.415	81.69	426.75	467.5	526	5e-25	3.5e-57
Tragelaphus scriptus	4	86.3771	85.91	91.38	165.571	161	206	1.28571e-27	3e-38
Syncerus caffer	4	88.16	89.45	92.1	1517.75	810.5	3949	1.75e-111	0
Balaenoptera bonaerensis	4	84.4075	84.835	90.18	172.375	156.5	313	2.5e-14	3.1e-31
Balaenoptera acutorostrata	4	82.97	80.85	92.59	147.167	156.5	216	1.68333e-10	3e-20
Ailuropoda melanoleuca	4	81.79	81.05	86.44	355	379	488	5e-29	3e-71
Capreolus capreolus	4	92.0842	91.675	100	194.333	124	932	0.0001	1e-29
Oryza sativa Japonica Group	4	99.834	99.86	100	527.4	571	781	0.0012	0
Rattus norvegicus	3	90.8133	93.675	100	243.333	176.5	672	0.000333333	4.5e-41
Ovis ammon	3	89.4267	90.34	90.46	1088.33	1097	1518	0	0
Tragulus javanicus	3	86.0817	84.245	97.5	275	199	647	3.335e-08	5e-23
Camelus ferus	3	82.2933	80.35	88.85	388	402	448	1.66667e-65	1e-76
Pteropus vampyrus	3	78.44	76.135	87.3	326.5	373.5	496	1.25e-09	5e-28
Delphinus delphis	3	82.828	84.38	90.24	220.6	249	325	2.06e-20	8e-26
Okapia johnstoni	3	84.1614	83.08	88	148.143	130	211	1.48143e-20	3e-22
Tupaia belangeri	3	82.0775	81.095	86.29	400	341.5	823	5e-09	3e-35
Sus scrofa domesticus	2	82.59	82.59	83	652	652	898	2.5e-94	2.5e-94
Heterocephalus glaber	2	82.7033	75.98	97.06	263.333	373	383	3.33333e-05	2e-33
Choloepus hoffmanni	2	79.8433	79.31	81.82	179	162	232	1e-16	1e-22
Lemur catta	2	79.25	79.25	81.71	284.5	284.5	405	5e-28	5e-28
Mesoplodon ginkgodens	2	87.0067	86.25	93.22	178	206	269	1e-13	2e-35
Artibeus jamaicensis	2	79.2733	81.36	81.98	271	177	525	6.66667e-14	2e-28
Rhinolophus euryale	2	85.3367	83.23	93.75	227	161	472	1.33333e-09	3e-30
Boselaphus tragocamelus	2	87.2025	87.435	98.67	270	181	643	5.00007e-28	1.5e-32
Antilocapra americana	2	89.69	89.69	90.98	279.5	279.5	293	2.50002e-89	2.50002e-89
Monodelphis domestica	2	93.368	91.11	100	197.4	45	665	0.001806	1e-05
Panthera tigris altaica	2	78.57	78.57	80.39	416	416	561	1.5e-30	1.5e-30
Ictidomys tridecemlineatus	2	78.8567	75.1	86.84	199	249	272	2e-13	8e-19
Pan paniscus	2	93.195	93.195	94.69	559	559	829	2.5e-108	2.5e-108
Salmonella phage FSL SP-030	2	98.795	98.795	99.77	737.5	737.5	878	0	0
Aotus trivirgatus	2	80.61	80.61	84.64	468	468	573	1e-43	1e-43
Lecomtella madagascariensis	2	99.835	99.835	99.84	602.5	602.5	624	0	0
Globicephala macrorhynchus	2	83.606	84.13	87.5	168.6	126	329	4e-09	6e-23
Myotis brandtii	2	88.5983	90.295	95.49	202.167	127.5	577	6.8e-07	5e-15
Rhinolophus ferrumequinum	2	80.2625	78.53	89.23	302.25	280.5	583	2.5e-12	1e-22
Elaphurus davidianus	2	86.8967	88.04	90.22	180.333	184	209	3.33333e-26	2e-58
Equus sp. J009	2	81.735	81.735	82.23	325	325	453	3.5e-37	3.5e-37
Rattus sp.	1	99.07	99.07	99.07	216	216	216	8e-103	8e-103
Hydropotes inermis	1	91.18	91.18	91.18	442	442	442	8e-163	8e-163
Symphalangus syndactylus	1	82.54	82.54	82.54	653	653	653	8e-153	8e-153
Myotis lucifugus	1	90.63	90.63	91.84	294	294	539	2e-07	2e-07
Orf virus	1	87.895	87.895	88.79	192	192	277	5e-25	5e-25
Dasypus novemcinctus	1	93.4	100	100	86.3333	29	202	0.00333333	0.004
Danio rerio	1	95.0267	96.11	100	53.6667	36	213	0.00325421	2e-05
Philantomba maxwellii	1	88.24	88.24	88.24	1378	1378	1378	0	0
Loxodonta africana	1	93.35	92.5	100	127.333	80	273	0.000666667	7e-22
Mephitis mephitis	1	80.94	80.94	80.94	341	341	341	1e-65	1e-65
Papio hamadryas	1	86.35	86.35	86.35	894	894	894	0	0
Gorilla gorilla gorilla	1	91.3533	92.31	100	136.333	117	263	0.000333333	7e-37
Trichechus manatus	1	75.52	75.52	75.52	290	290	290	3e-27	3e-27
Connochaetes taurinus	1	91.58	91.58	93.81	133	133	169	1.5e-31	1.5e-31
Microcebus murinus	1	88.99	93.22	95.83	212.333	59	530	1.33533e-10	6e-13
Ochotona princeps	1	82.63	82.63	82.63	190	190	190	1e-34	1e-34
Pudu mephistophiles	1	75.74	75.74	75.74	874	874	874	9e-108	9e-108
Axis axis	1	92.38	92.38	92.38	433	433	433	1e-170	1e-170
Murine leukemia virus	1	82.42	82.42	82.42	529	529	529	4e-120	4e-120
Leptonychotes weddellii	1	83.24	83.24	83.24	185	185	185	3e-36	3e-36
Cephalophus adersi	1	84.07	84.07	84.07	728	728	728	0	0
Ovis sp.	1	92.205	92.205	94.98	480	480	837	5e-33	5e-33
Myotis davidii	1	89.76	89.76	89.76	381	381	381	3e-132	3e-132
Cervus elaphus canadensis	1	83.1	83.1	83.1	213	213	213	4e-44	4e-44
Philantomba monticola	1	92.94	92.94	100	103	103	177	0.0015	0.0015
Stenella coeruleoalba	1	81.77	81.77	81.77	181	181	181	2e-31	2e-31
Onchocerca flexuosa	1	85.69	85.69	85.69	531	531	531	2e-147	2e-147
Salmonella phage FSL SP-099	1	89.88	89.88	89.88	672	672	672	0	0
Hippocamelus bisulcus	1	86.8	86.8	86.8	250	250	250	3e-66	3e-66
Tarsius syrichta	1	89.825	89.825	92.48	160	160	187	5e-44	5e-44
Eulemur macaco	1	78.41	78.41	78.41	630	630	630	6e-103	6e-103
Tupaia chinensis	1	85.87	85.87	91.74	184.5	184.5	260	5e-32	5e-32
Fukomys damarensis	1	91.2733	89.87	100	89.6667	79	162	0.003	6e-18
Hipposideros armiger	1	81.98	81.98	81.98	444	444	444	2e-92	2e-92
Orycteropus afer afer	1	90.625	90.625	100	119	119	208	0.00025	0.00025
Jaculus jaculus	1	88.12	88.12	88.12	564	564	564	0	0
Salmonella phage iEPS5	1	100	100	100	671	671	671	0	0
Eulemur macaco macaco	1	80.97	80.97	80.97	289	289	289	2e-53	2e-53
Aotus lemurinus	1	82.68	82.68	82.68	231	231	231	1e-49	1e-49
Rhinopithecus roxellana	1	85.59	85.59	85.59	708	708	708	0	0
Diceros bicornis minor	1	76.36	76.36	76.36	313	313	313	7e-33	7e-33
Trichechus manatus latirostris	1	80.4	80.4	80.4	199	199	199	2e-29	2e-29
Mesocricetus auratus	1	84.09	84.09	84.09	509	509	509	2e-127	2e-127
Oreotragus oreotragus	1	86.83	86.83	86.83	676	676	676	0	0

## Sheet: TableS4. Alignments from RNA
Supplementary Table 4. Number of significant alignments per tissue from pairwise alignment of de novo assembled contigs from unmapped RNA-seq reads to the nt database
Species	Total	Ampula	Blood	Cerebral cortex	Endometrium (caruncular, contralateral to CL)	Endometrium (caruncular, ipsialateral to CL)	Gallbladder	Heart	Ileum	Infundibulum	Jejnum	Kidney	Liver	Mesenteric lymph nodes	Pons	Ribeye muscle	Semitendin-osus muscle	Spleen
Bos taurus	18033	355	8668	471	620	548	765	699	916	22	1064	484	442	534	448	142	809	1046
Bison bison bison	9217	239	4346	233	334	285	300	400	508	10	484	281	239	310	257	72	407	512
Bubalus bubalis	2551	130	547	90	136	101	125	169	221	0	204	100	73	134	105	24	162	230
Bos mutus	1994	83	645	66	94	83	91	120	133	1	119	79	70	80	80	19	101	130
Sus scrofa	562	21	82	36	35	19	33	52	59	1	51	20	14	22	19	7	31	60
Homo sapiens	483	13	60	21	28	11	13	49	48	0	62	10	12	28	21	4	31	72
Ovis aries	359	10	72	16	24	12	17	25	28	1	48	7	7	15	16	3	25	33
Capra hircus	351	9	67	13	20	16	19	28	37	0	26	12	7	22	12	6	26	31
Pantholops hodgsonii	189	1	57	6	8	3	13	7	13	0	17	6	3	10	6	3	17	19
Orcinus orca	119	9	21	4	4	8	6	7	11	0	5	14	11	2	4	1	5	7
Balaenoptera acutorostrata scammoni	111	5	23	3	10	2	3	6	8	1	10	4	6	5	7	1	5	12
Pseudorca crassidens	107	3	8	3	7	5	7	10	10	0	13	4	2	5	5	0	6	19
Physeter catodon	98	4	15	4	9	3	9	5	8	0	7	4	5	3	7	2	7	6
Lipotes vexillifer	82	4	10	4	6	7	2	9	9	0	5	4	5	4	1	0	5	7
Pan troglodytes	71	2	7	6	5	1	6	7	6	0	8	1	3	4	2	0	4	9
Muntiacus reevesi	64	3	3	3	4	3	1	6	9	0	3	1	1	6	7	0	5	9
Camelus dromedarius	61	2	20	2	5	1	0	3	3	1	4	5	4	4	0	1	2	4
Odobenus rosmarus divergens	53	0	9	3	2	3	0	5	6	0	6	2	4	2	3	0	3	5
Muntiacus muntjak vaginalis	49	0	2	2	2	4	6	8	4	0	4	1	2	2	3	0	4	5
Mustela putorius furo	48	3	3	3	3	1	2	4	7	0	3	1	3	3	3	0	4	5
Equus przewalskii	46	3	7	2	3	2	2	3	3	0	6	0	0	3	3	1	4	4
Mus musculus	43	3	8	3	2	2	0	5	3	0	5	2	2	1	1	0	2	4
Canis lupus familiaris	43	6	8	0	5	0	3	4	5	0	2	1	2	0	2	0	2	3
Macaca mulatta	42	1	7	2	3	3	1	9	3	0	5	0	0	0	2	0	2	4
uncultured bacterium	34	0	1	0	0	3	3	4	2	0	6	3	3	3	0	0	4	2
Bos indicus	33	1	10	1	1	3	4	2	1	0	5	0	0	1	1	0	1	2
Chlorocebus sabaeus	32	0	5	5	1	2	2	2	2	0	3	1	0	1	1	0	3	4
Oryctolagus cuniculus	32	1	4	1	3	0	1	1	4	0	3	2	1	2	2	3	2	2
Ceratotherium simum simum	30	1	5	2	1	2	0	4	1	0	2	3	2	0	0	0	3	4
Dasypus novemcinctus	27	1	4	0	0	2	1	4	5	0	0	1	1	2	4	0	0	2
Papio anubis	24	2	4	0	3	1	1	1	2	0	3	1	0	0	2	0	3	1
Equus caballus	23	2	6	1	2	0	0	1	2	0	3	0	0	0	1	0	3	2
Tursiops truncatus	22	1	5	1	1	1	0	5	2	0	2	0	0	1	1	0	1	1
Pongo pygmaeus	22	1	2	1	3	0	1	1	1	0	1	0	4	1	2	0	1	3
Bovine herpesvirus 6	22	0	1	2	1	2	1	2	2	0	4	1	0	1	0	0	3	2
Vicugna pacos	18	1	4	0	2	1	0	2	2	0	1	1	1	0	1	0	1	1
Rattus norvegicus	16	0	4	1	0	0	0	2	0	0	5	1	0	1	0	0	1	1
Tupaia chinensis	14	0	1	1	0	1	0	2	2	0	1	0	0	1	1	0	2	2
Thermoascus crustaceus	14	1	0	2	1	0	1	1	4	0	0	0	1	0	1	0	0	2
Ursus maritimus	13	0	4	3	0	0	0	1	1	0	2	1	0	1	0	0	0	0
Felis catus	13	0	3	1	0	0	1	1	0	0	1	0	1	2	1	0	1	1
Onchocerca flexuosa	13	1	1	1	2	1	0	0	1	0	0	2	0	3	1	0	0	0
Macaca fascicularis	12	1	5	0	2	0	0	0	1	0	1	0	0	1	0	0	1	0
Camelus bactrianus	12	1	5	0	0	0	0	0	2	0	0	1	2	1	0	0	0	0
Babesia bigemina	12	1	1	0	3	0	0	1	2	0	1	2	0	0	0	0	0	1
Bos grunniens	12	0	2	1	2	0	0	1	1	0	0	0	2	1	0	0	1	1
Giraffa camelopardalis	11	1	0	0	1	2	0	1	1	0	0	0	2	0	1	1	1	0
fungal endophyte	11	0	0	1	1	1	1	1	1	0	1	1	1	0	1	0	0	1
Callithrix jacchus	11	1	2	0	0	0	0	3	0	0	1	0	0	1	1	0	2	0
Pseudomonas putida S12	10	0	0	1	0	0	6	0	2	0	1	0	0	0	0	0	0	0
Aspergillus niger	10	1	0	0	0	1	2	1	0	0	1	0	0	1	1	0	1	1
Byssochlamys spectabilis	9	0	0	0	2	0	0	0	2	0	1	0	2	0	0	0	1	1
Saimiri boliviensis boliviensis	8	0	5	0	0	0	1	0	0	0	0	0	0	0	2	0	0	0
Pongo abelii	8	0	2	0	0	0	0	1	2	0	0	0	1	0	0	0	0	2
Ascosphaera atra	8	1	0	1	1	1	1	0	0	0	0	0	1	1	1	0	0	0
Rhinopithecus roxellana	8	0	2	0	0	0	1	0	0	0	1	1	1	0	1	0	1	0
Cavia porcellus	6	0	1	1	1	1	0	0	0	0	1	0	0	0	0	0	1	0
uncultured Chroococcidiopsis sp.	6	0	0	0	0	0	0	0	0	0	0	6	0	0	0	0	0	0
Gongylonema pulchrum	6	0	0	2	3	0	0	0	0	0	0	0	0	1	0	0	0	0
Enterobius vermicularis	5	0	0	0	0	3	0	0	1	0	0	1	0	0	0	0	0	0
Chlorocebus aethiops	5	0	0	0	2	0	0	0	2	0	0	0	0	1	0	0	0	0
Myotis lucifugus	5	0	2	1	0	0	0	0	0	0	0	1	0	0	1	0	0	0
Heterocephalus glaber	5	1	2	0	0	0	0	0	1	0	0	0	0	0	0	0	0	1
uncultured eukaryote	5	0	2	0	0	2	0	0	0	0	0	1	0	0	0	0	0	0
Hammondia hammondi	5	0	0	0	0	0	0	0	0	0	0	5	0	0	0	0	0	0
Eptesicus fuscus	4	1	0	0	1	0	0	0	0	0	0	1	0	0	0	0	0	1
Nannospalax galili	4	0	1	0	0	0	0	1	0	0	0	1	0	0	0	0	0	1
Leptonychotes weddellii	4	0	1	0	0	0	0	0	0	0	1	0	1	0	0	0	1	0
Condylura cristata	4	0	1	1	0	0	1	0	0	0	0	0	1	0	0	0	0	0
Balaenoptera acutorostrata	4	0	0	1	0	0	0	1	0	0	0	0	1	0	0	0	0	1
uncultured fungus	4	0	0	0	0	0	0	0	0	0	1	1	0	0	1	0	1	0
Danio rerio	4	0	0	1	1	1	0	0	1	0	0	0	0	0	0	0	0	0
Pteropus alecto	4	0	3	0	0	0	0	0	0	0	0	0	0	0	0	0	1	0
Orycteropus afer afer	4	0	0	0	1	0	0	0	1	0	1	0	0	1	0	0	0	0
Bos gaurus	3	0	1	0	2	0	0	0	0	0	0	0	0	0	0	0	0	0
Loxodonta africana	3	0	0	0	0	0	0	1	0	0	1	1	0	0	0	0	0	0
Staphylococcus epidermidis	3	0	0	0	0	0	0	0	0	0	3	0	0	0	0	0	0	0
Crocuta crocuta	3	0	0	1	0	1	0	0	0	0	0	0	0	1	0	0	0	0
Pan paniscus	3	0	1	0	0	0	0	0	0	0	0	0	0	0	0	0	0	2
Tarsius syrichta	3	0	2	0	0	0	0	0	0	0	0	0	0	0	1	0	0	0
Hippopotamus amphibius	3	0	1	1	0	0	0	0	0	0	0	0	0	0	1	0	0	0
Ailuropoda melanoleuca	3	1	0	0	0	0	1	0	0	0	1	0	0	0	0	0	0	0
Myotis brandtii	3	0	0	0	0	0	0	1	0	0	1	0	1	0	0	0	0	0
Otolemur garnettii	3	0	1	0	0	0	0	0	0	0	1	0	0	0	0	0	0	1
Sarcocystis cruzi	3	0	0	0	0	0	0	0	0	0	0	3	0	0	0	0	0	0
Penicillium chrysogenum	3	0	0	0	1	1	0	0	0	0	0	0	0	0	1	0	0	0
Albugo laibachii Nc14	3	0	0	0	0	0	0	0	0	0	2	1	0	0	0	0	0	0
synthetic construct	3	0	0	0	1	0	0	0	0	0	1	1	0	0	0	0	0	0
Tursiops aduncus	2	0	0	0	0	1	0	0	0	0	0	0	0	0	0	0	1	0
Leptospira santarosai serovar Shermani str. LT 821	2	0	0	0	1	0	0	0	0	0	0	0	0	0	0	0	0	1
uncultured Pseudomonas sp.	2	0	0	0	0	0	0	0	0	0	1	1	0	0	0	0	0	0
Corynebacterium aurimucosum ATCC 700975	2	0	0	0	0	0	0	0	0	0	2	0	0	0	0	0	0	0
Rasamsonia argillacea	2	0	0	0	0	0	0	0	0	0	0	1	1	0	0	0	0	0
Solibacillus silvestris StLB046	2	0	0	0	0	2	0	0	0	0	0	0	0	0	0	0	0	0
Cladosporium cladosporioides;Cladosporium uredinicola	2	0	0	0	0	0	0	0	0	0	1	1	0	0	0	0	0	0
Byssochlamys nivea	2	0	0	0	1	0	1	0	0	0	0	0	0	0	0	0	0	0
Enterobacter cloacae subsp. dissolvens SP1	2	0	0	0	0	0	0	0	0	0	0	2	0	0	0	0	0	0
Eimeria tenella	2	0	0	0	0	0	0	0	0	0	0	2	0	0	0	0	0	0
Trypanosoma grayi	2	0	2	0	0	0	0	0	0	0	0	0	0	0	0	0	0	0
Corynebacterium ureicelerivorans	2	0	0	0	0	1	0	0	0	0	1	0	0	0	0	0	0	0
uncultured gamma proteobacterium	2	0	0	0	0	0	0	0	2	0	0	0	0	0	0	0	0	0
Sarcocystis alceslatrans	2	0	0	0	0	0	0	0	0	0	0	2	0	0	0	0	0	0
Pseudomonas aeruginosa	2	0	0	0	0	0	0	0	1	0	0	1	0	0	0	0	0	0
Galeopterus variegatus	2	1	0	0	0	0	0	0	0	0	0	0	0	0	1	0	0	0
Panthera tigris altaica	2	0	0	1	0	0	0	0	0	0	0	0	1	0	0	0	0	0
Capreolus capreolus	2	0	0	0	0	0	0	0	0	0	2	0	0	0	0	0	0	0
Escherichia coli	2	0	0	0	0	0	0	0	0	0	0	2	0	0	0	0	0	0
Nomascus leucogenys	2	0	1	0	0	0	0	0	0	0	0	0	1	0	0	0	0	0
Talaromyces stipitatus ATCC 10500	2	0	0	0	0	0	1	0	0	0	0	0	0	1	0	0	0	0
Trichechus manatus latirostris	2	0	1	0	0	0	0	0	1	0	0	0	0	0	0	0	0	0
Jaculus jaculus	2	0	1	0	0	0	0	0	1	0	0	0	0	0	0	0	0	0
Bison bonasus	2	0	0	1	0	0	0	0	0	0	0	0	0	1	0	0	0	0
Tupaia belangeri	2	0	0	0	0	0	0	0	0	0	0	1	0	0	0	0	0	1
Trypanosoma rangeli	1	0	1	0	0	0	0	0	0	0	0	0	0	0	0	0	0	0
Pseudomonas putida	1	0	0	0	0	0	0	0	0	0	0	0	0	0	0	0	0	1
Bovine viral diarrhea virus 1	1	0	1	0	0	0	0	0	0	0	0	0	0	0	0	0	0	0
Sporosarcina newyorkensis	1	0	0	0	0	1	0	0	0	0	0	0	0	0	0	0	0	0
Sorex araneus	1	0	1	0	0	0	0	0	0	0	0	0	0	0	0	0	0	0
Staphylococcus pasteuri	1	0	0	0	0	0	0	0	0	0	1	0	0	0	0	0	0	0
Tragelaphus spekii	1	0	0	0	0	0	0	0	0	0	0	1	0	0	0	0	0	0
Trichodesmium erythraeum IMS101	1	0	0	0	0	0	0	0	0	0	0	1	0	0	0	0	0	0
Sporobolomyces coprosmae	1	0	0	0	0	0	0	0	0	0	0	1	0	0	0	0	0	0
Hipposideros armiger	1	0	0	1	0	0	0	0	0	0	0	0	0	0	0	0	0	0
Serratia plymuthica 4Rx13	1	0	0	0	0	0	0	0	0	0	0	1	0	0	0	0	0	0
Weissella confusa	1	0	1	0	0	0	0	0	0	0	0	0	0	0	0	0	0	0
Plasmodium falciparum 3D7	1	0	0	0	0	0	0	0	0	0	0	1	0	0	0	0	0	0
Salinispora arenicola	1	0	0	0	0	0	0	0	0	0	1	0	0	0	0	0	0	0
Piedraia hortae	1	0	0	0	0	0	0	0	0	0	0	0	0	1	0	0	0	0
Porodaedalea pini	1	0	0	0	0	0	0	0	0	0	0	1	0	0	0	0	0	0
Chionaspis lepineyi	1	0	0	0	0	0	0	0	0	0	0	1	0	0	0	0	0	0
Pseudomonas monteilii	1	0	0	0	0	0	0	0	0	0	1	0	0	0	0	0	0	0
Nostoc sp. PCC 7524	1	0	0	0	0	0	0	0	0	0	0	1	0	0	0	0	0	0
Sphingomonas sp. BA-9	1	0	0	0	0	0	0	0	0	0	0	0	0	1	0	0	0	0
Wolfiporia cocos	1	0	0	0	0	0	0	0	0	0	0	1	0	0	0	0	0	0
Gazza minuta	1	1	0	0	0	0	0	0	0	0	0	0	0	0	0	0	0	0
Cedecea neteri	1	0	0	0	0	0	0	0	0	0	0	1	0	0	0	0	0	0
Anisakis simplex	1	0	0	0	0	0	0	0	0	0	0	0	0	0	0	0	0	1
Lactobacillus hokkaidonensis	1	0	0	0	0	0	0	0	0	0	0	0	0	0	0	0	1	0
Lemur catta	1	0	0	0	0	0	0	1	0	0	0	0	0	0	0	0	0	0
Sarcocystis rangi	1	0	0	0	0	0	0	0	0	0	0	1	0	0	0	0	0	0
Sphingomonas sp. SL78	1	0	0	0	0	0	0	0	0	0	0	0	0	1	0	0	0	0
Pseudomonas mendocina	1	0	0	0	0	1	0	0	0	0	0	0	0	0	0	0	0	0
Klebsiella pneumoniae	1	0	0	0	0	0	0	0	0	0	0	1	0	0	0	0	0	0
Nannochloropsis oceanica	1	0	0	0	0	0	0	0	0	0	0	0	0	1	0	0	0	0
Pleosporales sp. 174 OA-2013	1	0	0	0	0	0	0	0	0	0	0	1	0	0	0	0	0	0
Clostridium perfringens SM101	1	0	0	0	0	0	0	0	0	0	0	1	0	0	0	0	0	0
Sphingomonas sp. SL9	1	0	0	0	0	0	0	0	0	0	0	0	0	1	0	0	0	0
Gorilla gorilla	1	0	0	0	0	0	0	0	0	0	0	0	1	0	0	0	0	0
Mesoplodon ginkgodens	1	0	0	0	1	0	0	0	0	0	0	0	0	0	0	0	0	0
Fukomys damarensis	1	0	0	0	0	0	0	1	0	0	0	0	0	0	0	0	0	0
Phytophthora sp. PDA576	1	0	0	0	0	0	0	0	0	0	0	1	0	0	0	0	0	0
Picea glauca	1	0	0	0	0	0	0	0	0	0	0	1	0	0	0	0	0	0
Cladophialophora bantiana;N/A	1	0	0	0	0	0	0	0	0	0	1	0	0	0	0	0	0	0
Microtus ochrogaster	1	0	1	0	0	0	0	0	0	0	0	0	0	0	0	0	0	0
uncultured Propionibacterium sp.	1	0	0	0	0	0	0	0	0	0	0	0	0	1	0	0	0	0
Populus euphratica	1	0	0	0	0	0	0	0	0	0	0	1	0	0	0	0	0	0
Ochotona princeps	1	1	0	0	0	0	0	0	0	0	0	0	0	0	0	0	0	0
Cladosporium herbarum	1	0	0	0	0	0	0	0	0	0	1	0	0	0	0	0	0	0
Gloeocapsa sp. PCC 7428	1	0	0	0	0	0	0	0	0	0	0	1	0	0	0	0	0	0
Toxoplasma gondii	1	0	0	0	0	0	0	0	0	0	0	1	0	0	0	0	0	0
Nocardia cyriacigeorgica	1	0	0	0	0	0	0	0	0	0	0	1	0	0	0	0	0	0
Larimichthys crocea	1	0	0	0	0	0	0	0	0	0	0	1	0	0	0	0	0	0
Balaenoptera bonaerensis	1	0	0	1	0	0	0	0	0	0	0	0	0	0	0	0	0	0
Paracoccus sp. MU2A-22	1	0	0	0	0	1	0	0	0	0	0	0	0	0	0	0	0	0
Ruminococcus sp. SR1/5	1	0	0	0	0	0	0	0	0	0	0	1	0	0	0	0	0	0
Bos taurus x grunniens	1	0	1	0	0	0	0	0	0	0	0	0	0	0	0	0	0	0
Cephalophus nigrifrons	1	0	0	0	0	1	0	0	0	0	0	0	0	0	0	0	0	0
Aspergillus terreus NIH2624	1	0	0	0	0	0	0	0	0	0	0	1	0	0	0	0	0	0
Taenia taeniaeformis	1	0	0	0	0	0	0	0	0	0	0	1	0	0	0	0	0	0
Myotis davidii	1	0	0	0	0	0	0	0	1	0	0	0	0	0	0	0	0	0
Hymenobacter sp. 20L3	1	0	0	0	0	0	1	0	0	0	0	0	0	0	0	0	0	0
unidentified	1	0	0	0	0	0	0	0	0	0	0	1	0	0	0	0	0	0
Citrobacter rodentium ICC168	1	0	0	0	0	0	0	0	0	0	0	1	0	0	0	0	0	0
uncultured Flavobacteriia bacterium	1	0	0	0	0	0	0	0	0	0	0	0	0	0	0	0	0	1
Warcupiella spinulosa	1	0	0	0	0	0	1	0	0	0	0	0	0	0	0	0	0	0
Cortinarius aff. chloroapicus 3 FS-2012	1	0	0	0	0	0	0	0	0	0	0	1	0	0	0	0	0	0
Berardius bairdii	1	0	0	0	0	0	0	1	0	0	0	0	0	0	0	0	0	0
uncultured Weissella sp.	1	0	1	0	0	0	0	0	0	0	0	0	0	0	0	0	0	0
Pseudomonas putida NBRC 14164	1	0	0	0	0	0	0	0	0	0	1	0	0	0	0	0	0	0
Talaromyces purpurogenus	1	0	0	1	0	0	0	0	0	0	0	0	0	0	0	0	0	0
Callorhinchus milii	1	0	0	0	0	0	0	0	0	0	0	1	0	0	0	0	0	0
Licania heteromorpha	1	0	1	0	0	0	0	0	0	0	0	0	0	0	0	0	0	0
Nippostrongylus brasiliensis	1	0	0	0	0	0	0	0	0	0	0	1	0	0	0	0	0	0
Hippotragus niger	1	1	0	0	0	0	0	0	0	0	0	0	0	0	0	0	0	0
Intrasporangium calvum DSM 43043	1	0	0	0	0	0	0	0	0	0	1	0	0	0	0	0	0	0
Aspergillus protuberus	1	0	0	0	1	0	0	0	0	0	0	0	0	0	0	0	0	0
Cladosporium perangustum	1	0	0	0	0	0	0	0	0	0	0	1	0	0	0	0	0	0
Rhodotorula ingeniosa	1	0	0	0	0	1	0	0	0	0	0	0	0	0	0	0	0	0
uncultured proteobacterium	1	0	0	0	0	0	0	0	0	0	0	0	1	0	0	0	0	0
Cricetulus griseus	1	0	1	0	0	0	0	0	0	0	0	0	0	0	0	0	0	0
Echinops telfairi	1	0	0	0	0	0	0	0	0	0	0	0	0	0	1	0	0	0
Citrus sinensis	1	0	0	0	0	0	0	0	0	0	0	1	0	0	0	0	0	0
bacterium EBAD30	1	0	0	0	0	0	0	0	0	0	1	0	0	0	0	0	0	0
uncultured rumen bacterium	1	0	0	0	0	0	0	0	0	0	0	0	0	0	0	0	1	0
Wallemia sebi CBS 633.66	1	1	0	0	0	0	0	0	0	0	0	0	0	0	0	0	0	0
Bombyx mori	1	0	0	0	0	0	0	0	0	0	0	1	0	0	0	0	0	0
Fusarium graminearum	1	0	0	0	0	0	0	0	0	0	0	1	0	0	0	0	0	0
Cyprinus carpio	1	0	0	0	0	0	0	0	0	0	1	0	0	0	0	0	0	0
Microlunatus phosphovorus NM-1	1	0	0	0	0	0	0	0	0	0	1	0	0	0	0	0	0	0
Kineococcus radiotolerans	1	0	0	0	0	0	0	0	0	0	1	0	0	0	0	0	0	0
Chinchilla lanigera	1	0	1	0	0	0	0	0	0	0	0	0	0	0	0	0	0	0
Megaptera novaeangliae	1	0	0	0	0	0	0	0	0	0	0	0	0	0	0	0	0	1
Pseudomonas parafulva	1	0	0	0	0	0	0	0	0	0	1	0	0	0	0	0	0	0
Pseudomonas mosselii SJ10	1	0	0	0	0	0	0	0	0	0	0	0	1	0	0	0	0	0
Odocoileus hemionus	1	0	1	0	0	0	0	0	0	0	0	0	0	0	0	0	0	0
Aureobasidium pullulans	1	0	0	0	0	0	0	0	0	0	0	1	0	0	0	0	0	0
Propionibacterium acnes TypeIA2 P.acn33	1	0	0	0	0	1	0	0	0	0	0	0	0	0	0	0	0	0
Bos frontalis	1	0	0	0	0	0	0	0	0	0	0	0	0	0	0	0	0	1
Pteropus vampyrus	1	0	0	0	0	0	0	0	1	0	0	0	0	0	0	0	0	0
Hymenobacter sp. YIM 77921	1	0	0	0	0	0	1	0	0	0	0	0	0	0	0	0	0	0
Streptococcus salivarius	1	0	0	0	0	0	0	1	0	0	0	0	0	0	0	0	0	0
Ictidomys tridecemlineatus	1	0	0	0	0	0	0	0	0	0	1	0	0	0	0	0	0	0
Planomicrobium sp. EP19	1	0	0	0	0	1	0	0	0	0	0	0	0	0	0	0	0	0
Arabidopsis lyrata subsp. lyrata	1	0	0	0	0	0	0	0	0	0	0	1	0	0	0	0	0	0
Aspergillus flavus NRRL3357	1	0	0	0	0	0	0	0	0	0	0	1	0	0	0	0	0	0
Ficedula albicollis	1	0	0	0	0	0	0	0	0	0	0	1	0	0	0	0	0	0
Globicephala macrorhynchus	1	0	0	0	0	0	0	0	0	0	0	0	0	0	0	0	0	1
Rhodococcus sp. YIM 64782	1	0	0	0	0	0	0	0	1	0	0	0	0	0	0	0	0	0
uncultured Ascomycota	1	0	0	0	0	0	0	0	0	0	1	0	0	0	0	0	0	0
Rhinolophus ferrumequinum	1	0	0	0	0	0	0	0	0	0	0	0	0	0	1	0	0	0
Delphinus delphis	1	0	0	0	0	0	0	0	1	0	0	0	0	0	0	0	0	0
Propionibacterium acnes	1	0	0	0	0	0	0	0	0	0	1	0	0	0	0	0	0	0
Pseudomonas sp. C1(2012)	1	0	0	0	0	0	0	0	0	0	1	0	0	0	0	0	0	0
Elaphurus davidianus	1	1	0	0	0	0	0	0	0	0	0	0	0	0	0	0	0	0
Pseudomonas knackmussii B13	1	0	0	0	0	0	0	0	0	0	0	0	0	1	0	0	0	0
uncultured Acinetobacter sp.	1	0	1	0	0	0	0	0	0	0	0	0	0	0	0	0	0	0
Gloeocapsopsis crepidinum LEGE 06123	1	0	0	0	0	0	0	0	0	0	0	1	0	0	0	0	0	0
Hylobates lar	1	0	1	0	0	0	0	0	0	0	0	0	0	0	0	0	0	0
Odocoileus virginianus	1	0	0	1	0	0	0	0	0	0	0	0	0	0	0	0	0	0
Daucus carota subsp. sativus	1	0	1	0	0	0	0	0	0	0	0	0	0	0	0	0	0	0
Wuchereria bancrofti	1	0	0	0	0	0	0	0	0	0	0	0	0	1	0	0	0	0
Grampus griseus	1	0	0	0	0	0	0	0	0	0	0	0	0	0	0	0	0	1
Gallus gallus	1	0	1	0	0	0	0	0	0	0	0	0	0	0	0	0	0	0
Bos taurus;mammal environmental sample;bird environmental sample	1	0	0	0	0	0	0	0	0	0	0	0	1	0	0	0	0	0
Acremonium sp. A109	1	0	0	0	0	0	0	0	0	0	0	1	0	0	0	0	0	0
Pseudomonas pseudoalcaligenes	1	0	0	0	0	0	0	0	0	0	0	0	0	0	0	0	1	0
uncultured soil fungus	1	0	0	0	0	0	0	0	0	0	0	1	0	0	0	0	0	0
Penicillium chrysogenum Wisconsin 54-1255	1	0	0	1	0	0	0	0	0	0	0	0	0	0	0	0	0	0
Ornithorhynchus anatinus	1	0	0	0	0	0	0	0	0	0	1	0	0	0	0	0	0	0

## Sheet: TableS5. RNA Summary
Supplementary Table 5. Summary of all significant alignments from pairwise alignment of de novo assembled contigs from unmapped RNA-seq reads to the nt database
Species	Number of Alignments	Mean Identity (%)	Median Identity (%)	Maximum Identity (%)	Mean Length (bp)	Median Length (bp)	Maximum Length (bp)	Mean E-Value	Median E-Value
Bos taurus	18033	98.0164	99.56	100	309.208	255	3792	8.33722e-06	7e-124
Bison bison bison	9212	98.9939	99.53	100	264.431	239	1630	1.78878e-06	1e-117
Bubalus bubalis	2551	97.4199	98.29	100	305.754	256	3506	3.83875e-06	4e-122
Bos mutus	1994	99.2267	99.725	100	292.896	257	3198	7.53943e-08	1.3e-128
Sus scrofa	562	89.518	89.01	100	253.374	235	1175	1.333e-05	1e-67
Homo sapiens	483	89.1102	88.89	100	198.788	194	1245	8.66088e-05	8.5e-39
Ovis aries	359	92.4774	93.97	100	225.147	198	1525	1.87807e-05	5.5e-65
Capra hircus	351	93.9147	94.53	100	251.422	224	949	1.91937e-05	1e-90
Pantholops hodgsonii	189	94.4315	95.38	100	254.202	219	1155	1.86609e-06	2e-91
Orcinus orca	119	92.8265	94.165	100	281.183	255.5	525	2e-13	4.05e-103
Balaenoptera acutorostrata scammoni	111	90.8634	90.36	100	286.95	234	883	1.08333e-05	2e-82
Pseudorca crassidens	107	82.8784	82.17	100	211.6	185.5	785	4.55255e-07	1.45e-28
Physeter catodon	98	90.3269	89.36	100	259.909	256	616	2.0208e-07	2e-88
Lipotes vexillifer	82	95.306	96.68	100	260.855	247	523	8.43614e-11	2e-109
Pan troglodytes	71	90.0381	89.22	100	189.179	198.5	524	1.13097e-05	1.4e-46
Muntiacus reevesi	64	88.3428	88.3	100	146.623	150	314	1.44935e-05	6e-34
Camelus dromedarius	61	95.4314	97.44	100	211.182	215.5	377	1.55912e-07	7e-91
Odobenus rosmarus divergens	53	94.3908	97.03	100	244.208	227	541	7.55509e-22	1e-99
Muntiacus muntjak vaginalis	49	88.8663	86.67	100	131.895	123	358	4.38976e-07	1e-25
Mustela putorius furo	48	91.4842	90.115	99.42	339.667	247.5	699	6.04167e-08	1.4e-102
Equus przewalskii	46	85.1245	85.12	100	314.83	249	756	1.70213e-05	3e-48
Mus musculus	43	91.1557	92.94	100	177.5	173	584	0.000694643	5.5e-43
Canis lupus familiaris	43	91.0978	91.7	99.32	321.592	200	3275	1.64292e-05	9e-62
Macaca mulatta	42	90.4024	91.115	100	215.891	221.5	705	2.01087e-05	2.65e-74
uncultured bacterium	34	96.7006	97.11	100	355.441	274	1381	2.35421e-83	2.01e-116
Bos indicus	33	98.2571	99.855	100	413.824	366.5	790	8.82356e-10	2.5e-160
Chlorocebus sabaeus	32	92.1534	92.405	98.19	220.438	226	277	3.125e-15	5e-84
Oryctolagus cuniculus	32	97.5413	98.965	100	360.844	308	742	1.25e-22	4e-138
Ceratotherium simum simum	30	95.71	97.22	100	265.903	248	776	1.29032e-07	1e-104
Dasypus novemcinctus	27	95.3874	98.06	99.72	410.778	360	702	2.48336e-43	3e-175
Papio anubis	24	91.8064	92.54	99.12	265.92	219	566	1.2e-07	3e-86
Equus caballus	23	87.3819	86.08	100	144.519	146	276	0.000113333	3e-22
Tursiops truncatus	22	90.4891	90.305	99.06	277.136	159.5	585	2.72727e-05	5.5e-49
Pongo pygmaeus	22	96.6668	96.77	98.42	907.864	784	1549	0	0
Bovine herpesvirus 6	22	99.0877	99.18	100	462.682	294.5	933	2.72755e-100	1e-143
Vicugna pacos	18	90.6589	85.67	99.47	232.833	187.5	581	5.55557e-32	1e-74
Rattus norvegicus	16	95.205	99.64	100	220.625	204	425	3.75e-09	4e-99
Tupaia chinensis	14	89.4293	90.02	97.76	237.357	244.5	260	1.72143e-40	2.5e-41
Thermoascus crustaceus	14	99.2171	100	100	395.071	306.5	1129	1.42857e-100	5.00005e-156
Ursus maritimus	13	87.0946	86.67	100	231.846	222	385	7.77385e-17	1e-69
Felis catus	13	91.6614	92.725	98.01	195	186	327	1.42857e-05	1e-59
Onchocerca flexuosa	13	87.5846	87.74	89.12	253.538	224	510	8.4617e-42	3e-57
Macaca fascicularis	12	94.7717	95.485	100	336.167	287	682	8.33333e-31	2e-101
Camelus bactrianus	12	93.3583	95.815	99.58	249.5	238	337	7.50033e-38	1.002e-97
Babesia bigemina	12	93.4608	94.345	99.51	390.5	379.5	926	5.00067e-69	1e-151
Bos grunniens	12	97.9633	99.57	100	298.917	288.5	471	4.16667e-12	1.5e-135
Giraffa camelopardalis	11	93.9609	95.37	98.17	254.727	259	389	9.09091e-13	2e-118
fungal endophyte	11	99.1218	99.74	100	318.364	328	427	1.81818e-104	6e-170
Callithrix jacchus	11	94.0073	98.08	99.6	200.636	211	303	1.09091e-15	2e-98
Aspergillus niger	10	99.275	100	100	271.9	258	407	2e-108	3e-131
Pseudomonas putida S12	10	97.896	96.73	100	217.8	214	234	6.002e-95	1e-94
Byssochlamys spectabilis	9	97.5589	98.02	98.93	399.556	300	637	2.22222e-108	1e-145
Saimiri boliviensis boliviensis	8	96.3633	97	100	181.556	205	293	1e-08	3e-91
Pongo abelii	8	91.6475	93.89	95.65	142.583	59.5	377	1.76167e-09	3e-11
Ascosphaera atra	8	99.8863	100	100	216.75	216	222	4.2025e-107	6e-108
Rhinopithecus roxellana	8	94.5312	93.58	98.58	208.875	209	218	1.0264e-77	5.45e-81
Cavia porcellus	6	97.3883	99.13	99.71	798.5	658.5	1312	8.33333e-177	0
uncultured Chroococcidiopsis sp.	6	91.5733	91.655	95.18	275.333	279	332	1.18333e-78	2e-86
Gongylonema pulchrum	6	94.415	94.32	95.6	340.167	243.5	874	6.33333e-81	1e-81
Chlorocebus aethiops	5	90.73	91.07	95.09	166.8	222	253	1.08e-10	8e-78
Myotis lucifugus	5	90.8733	90.525	97.37	205.167	244	308	3.33333e-06	5e-71
Heterocephalus glaber	5	95.062	96.38	97.59	270.6	249	504	8e-21	3e-116
uncultured eukaryote	5	97.594	97.86	100	399.8	486	534	6e-77	0
Bison bison	5	99.754	99.74	99.87	480.4	383	790	4e-136	0
Enterobius vermicularis	5	98.982	99.54	100	309.4	258	511	4.0006e-108	7e-128
Hammondia hammondi	5	80.998	80	85.58	427.6	141	1254	8.0002e-17	2e-24
uncultured fungus	4	98.7475	99.195	100	260.75	236	365	2.5e-91	1e-107
Nannospalax galili	4	98.358	98.1	100	180.2	210	235	0.0006	2e-97
Danio rerio	4	84.884	81.32	94.29	72.6	91	91	0.000130034	1e-05
Leptonychotes weddellii	4	91.675	93.165	96.72	257.75	261	350	7.5e-32	2e-110
Condylura cristata	4	96.072	95.69	97.83	201.8	236	268	4e-12	1e-100
Balaenoptera acutorostrata	4	87.08	86.65	91.09	110.25	106.5	145	5.5e-19	1e-19
Eptesicus fuscus	4	94.485	96	100	174.667	232	269	4.33333e-06	5e-50
Pteropus alecto	4	91.7775	92.615	99.44	300.5	292	438	5e-38	1.5e-86
Orycteropus afer afer	4	96.1625	96.35	96.59	216	216	238	1e-80	2e-90
Bos gaurus	3	93.8367	95.94	99.18	220.667	244	271	2e-35	2e-119
Loxodonta africana	3	95.0133	94.51	96.74	180	164	215	1.334e-60	2e-63
Staphylococcus epidermidis	3	97.6033	99.6	100	248.333	249	265	2.66667e-103	3e-116
Sarcocystis cruzi	3	99.25	99.5	99.77	884	868	985	0	0
Pan paniscus	3	89.45	89.71	90.91	173	220	231	6.66667e-14	3e-62
Tarsius syrichta	3	94.1433	96.71	99.5	203.667	202	213	3.33333e-50	2e-93
Hippopotamus amphibius	3	83.5367	80.62	91.8	126	129	188	6.668e-13	4e-16
Crocuta crocuta	3	99.76	99.83	100	576	578	600	0	0
Myotis brandtii	3	85.17	82.97	94.74	164	161.5	295	1e-05	1.5e-18
Ailuropoda melanoleuca	3	82.8867	81.96	90.32	172	199	255	1.1e-12	3e-13
Otolemur garnettii	3	95.09	95.48	97.91	266	239	382	2.33333e-73	3e-112
Penicillium chrysogenum	3	99.2233	99.06	100	197.333	213	216	6.66667e-79	6e-103
synthetic construct	3	92.9633	93.26	94.89	387	470	475	3.33333e-75	0
Albugo laibachii Nc14	3	99.69	100	100	295.333	240	432	6.66667e-104	3e-121
Tursiops aduncus	2	81.785	81.785	84.04	154.5	154.5	215	1e-14	1e-14
Leptospira santarosai serovar Shermani str. LT 821	2	95.005	95.005	95.68	270.5	270.5	347	4.5e-77	4.5e-77
uncultured Pseudomonas sp.	2	98.68	98.68	99.01	222.5	222.5	243	4e-97	4e-97
Corynebacterium aurimucosum ATCC 700975	2	93.775	93.775	94.62	271.5	271.5	283	3.02e-109	3.02e-109
Rasamsonia argillacea	2	96.975	96.975	97.34	862.5	862.5	1164	0	0
Solibacillus silvestris StLB046	2	91.995	91.995	93.51	264	264	339	1.5e-62	1.5e-62
Cladosporium cladosporioides;Cladosporium uredinicola	2	96.525	96.525	100	474.5	474.5	734	1e-107	1e-107
Byssochlamys nivea	2	98.78	98.78	100	417	417	424	0	0
uncultured gamma proteobacterium	2	96.665	96.665	97.35	425	425	473	1e-180	1e-180
Enterobacter cloacae subsp. dissolvens SP1	2	98.815	98.815	99.22	511.5	511.5	771	1.5e-121	1.5e-121
Eimeria tenella	2	78.91	78.91	80.78	366.5	366.5	463	4.5e-33	4.5e-33
Trypanosoma grayi	2	88.365	88.365	88.39	253.5	253.5	283	2.5e-69	2.5e-69
Corynebacterium ureicelerivorans	2	94.96	94.96	95.34	284	284	332	1e-99	1e-99
Sarcocystis alceslatrans	2	91.85	91.85	93.58	434.5	434.5	545	1.5e-112	1.5e-112
Pseudomonas aeruginosa	2	97.63	97.63	99.3	254.5	254.5	286	2e-95	2e-95
Galeopterus variegatus	2	88.79	88.79	88.79	107	107	107	2e-26	2e-26
Panthera tigris altaica	2	99.1167	100	100	143.333	131	264	6.66667e-08	2e-60
Capreolus capreolus	2	86.5	86.5	86.93	177	177	201	5e-40	5e-40
Escherichia coli	2	99.78	99.78	100	343.5	343.5	459	4e-113	4e-113
Nomascus leucogenys	2	90.495	90.495	90.5	405	405	631	2.5e-59	2.5e-59
Talaromyces stipitatus ATCC 10500	2	98.465	98.465	98.6	226.5	226.5	239	4e-102	4e-102
Trichechus manatus latirostris	2	92.425	92.425	99.49	239	239	280	3.5e-69	3.5e-69
Jaculus jaculus	2	94.3	94.3	95.24	228.5	228.5	231	1e-88	1e-88
Bison bonasus	2	95.275	95.275	96.36	497.5	497.5	775	1.5e-96	1.5e-96
Tupaia belangeri	2	94.505	94.505	94.67	164	164	169	5.00001e-61	5.00001e-61
Trypanosoma rangeli	1	91.71	91.71	91.71	217	217	217	2e-78	2e-78
Pseudomonas putida	1	99.56	99.56	99.56	226	226	226	9e-112	9e-112
Bovine viral diarrhea virus 1	1	98.4	98.4	98.4	125	125	125	2e-53	2e-53
Sporosarcina newyorkensis	1	88	88	88	350	350	350	5e-111	5e-111
Sorex araneus	1	99.2	99.2	99.2	125	125	125	1e-55	1e-55
Staphylococcus pasteuri	1	100	100	100	210	210	210	1e-104	1e-104
Tragelaphus spekii	1	96.34	96.34	96.34	764	764	764	0	0
Trichodesmium erythraeum IMS101	1	89.29	89.29	89.29	56	56	56	8e-09	8e-09
Sporobolomyces coprosmae	1	99.48	99.48	99.48	194	194	194	2e-93	2e-93
Serratia plymuthica 4Rx13	1	94.19	94.19	94.19	637	637	637	0	0
Weissella confusa	1	88.41	88.41	88.41	233	233	233	4e-70	4e-70
Plasmodium falciparum 3D7	1	95.44	95.44	96.88	41	41	50	0.001	0.001
Piedraia hortae	1	94.61	94.61	94.61	371	371	371	6e-160	6e-160
Porodaedalea pini	1	94.34	94.34	94.34	53	53	53	1e-12	1e-12
Chionaspis lepineyi	1	78.45	78.45	78.45	181	181	181	2e-22	2e-22
Pseudomonas monteilii	1	99.27	99.27	99.27	1094	1094	1094	0	0
Nostoc sp. PCC 7524	1	92.59	92.59	92.59	742	742	742	0	0
Wolfiporia cocos	1	99.07	99.07	99.07	429	429	429	0	0
Gazza minuta	1	96.71	96.71	96.71	456	456	456	0	0
Cedecea neteri	1	100	100	100	222	222	222	3e-111	3e-111
Salinispora arenicola	1	96.26	96.26	96.26	214	214	214	2e-93	2e-93
Bos frontalis	1	98.75	98.75	98.75	321	321	321	2e-159	2e-159
Lemur catta	1	82.58	82.58	82.58	264	264	264	1e-56	1e-56
Sarcocystis rangi	1	99.85	99.85	99.85	659	659	659	0	0
Sphingomonas sp. SL78	1	95.39	95.39	95.39	586	586	586	0	0
Pseudomonas mendocina	1	100	100	100	239	239	239	1e-120	1e-120
Klebsiella pneumoniae	1	98.84	98.84	98.84	258	258	258	3e-126	3e-126
Nannochloropsis oceanica	1	96.08	96.08	96.08	255	255	255	8e-113	8e-113
Pleosporales sp. 174 OA-2013	1	94.24	94.24	94.24	347	347	347	1e-146	1e-146
Clostridium perfringens SM101	1	99.61	99.61	99.61	259	259	259	4e-130	4e-130
Sphingomonas sp. SL9	1	96.37	96.37	96.37	606	606	606	0	0
Cephalophus nigrifrons	1	84.04	84.04	84.04	94	94	94	1e-14	1e-14
Mesoplodon ginkgodens	1	86.76	86.76	86.76	68	68	68	9e-09	9e-09
Delphinus delphis	1	85.45	85.45	85.45	110	110	110	9e-22	9e-22
Picea glauca	1	86.59	86.59	86.59	82	82	82	5e-15	5e-15
Cladophialophora bantiana;N/A	1	99.13	99.13	99.13	919	919	919	0	0
Microtus ochrogaster	1	94.79	94.79	94.79	211	211	211	3e-86	3e-86
uncultured Propionibacterium sp.	1	100	100	100	279	279	279	8e-143	8e-143
Populus euphratica	1	72.25	72.25	72.25	609	609	609	5e-39	5e-39
Ochotona princeps	1	98.365	98.365	100	152	152	275	0.0004	0.0004
Cladosporium herbarum	1	98.55	98.55	98.55	622	622	622	0	0
Gloeocapsa sp. PCC 7428	1	95.28	95.28	95.28	254	254	254	6e-109	6e-109
Toxoplasma gondii	1	75.3	75.3	75.3	247	247	247	2e-23	2e-23
Nocardia cyriacigeorgica	1	87.07	87.07	87.07	232	232	232	2e-64	2e-64
Larimichthys crocea	1	83.33	83.33	83.33	114	114	114	1e-17	1e-17
Pseudomonas pseudoalcaligenes	1	95.27	95.27	95.27	275	275	275	8e-118	8e-118
Balaenoptera bonaerensis	1	86.4	86.4	86.4	125	125	125	5e-29	5e-29
Paracoccus sp. MU2A-22	1	97.98	97.98	97.98	247	247	247	1e-116	1e-116
Ruminococcus sp. SR1/5	1	99.08	99.08	99.08	218	218	218	4e-105	4e-105
Bos taurus x grunniens	1	98.16	98.16	98.16	217	217	217	4e-101	4e-101
Aspergillus terreus NIH2624	1	74.6	74.6	74.6	248	248	248	5e-20	5e-20
Taenia taeniaeformis	1	70.77	70.77	70.77	414	414	414	6e-14	6e-14
Myotis davidii	1	87.6	87.6	87.6	242	242	242	2e-69	2e-69
Chinchilla lanigera	1	98.745	98.745	100	135	135	239	3e-05	3e-05
Hymenobacter sp. 20L3	1	100	100	100	205	205	205	8e-102	8e-102
unidentified	1	95.96	95.96	95.96	223	223	223	8e-97	8e-97
Citrobacter rodentium ICC168	1	98.03	98.03	98.03	507	507	507	0	0
Phytophthora sp. PDA576	1	72.61	72.61	72.61	712	712	712	3e-48	3e-48
Warcupiella spinulosa	1	99.48	99.48	99.48	575	575	575	0	0
Cortinarius aff. chloroapicus 3 FS-2012	1	81.05	81.05	81.05	95	95	95	2e-10	2e-10
Berardius bairdii	1	84.07	84.07	84.07	113	113	113	8e-19	8e-19
Pseudomonas knackmussii B13	1	93.14	93.14	93.14	277	277	277	1e-106	1e-106
Pseudomonas putida NBRC 14164	1	98.93	98.93	98.93	1120	1120	1120	0	0
Lactobacillus hokkaidonensis	1	96.15	96.15	96.15	208	208	208	4e-90	4e-90
Talaromyces purpurogenus	1	97.03	97.03	97.03	539	539	539	0	0
Callorhinchus milii	1	81.03	81.03	81.03	1160	1160	1160	0	0
Licania heteromorpha	1	97.79	97.79	97.79	226	226	226	2e-104	2e-104
Ictidomys tridecemlineatus	1	81.32	81.32	81.32	91	91	91	3e-09	3e-09
Anisakis simplex	1	73.97	73.97	73.97	219	219	219	6e-09	6e-09
Nippostrongylus brasiliensis	1	74.49	74.49	74.49	196	196	196	4e-10	4e-10
Hippotragus niger	1	91.67	91.67	91.67	84	84	84	2e-23	2e-23
Intrasporangium calvum DSM 43043	1	88.59	88.59	88.59	263	263	263	9e-83	9e-83
Aspergillus protuberus	1	96.84	96.84	96.84	348	348	348	4e-162	4e-162
Cladosporium perangustum	1	100	100	100	192	192	192	1e-94	1e-94
Rhodotorula ingeniosa	1	100	100	100	219	219	219	1e-109	1e-109
uncultured proteobacterium	1	100	100	100	325	325	325	3e-168	3e-168
Cricetulus griseus	1	94.78	94.78	94.78	134	134	134	1e-50	1e-50
Echinops telfairi	1	86.92	86.92	86.92	130	130	130	2e-30	2e-30
Citrus sinensis	1	78.61	78.61	78.61	332	332	332	9e-54	9e-54
bacterium EBAD30	1	94.65	94.65	94.65	187	187	187	2e-73	2e-73
uncultured rumen bacterium	1	100	100	100	256	256	256	6e-130	6e-130
Wallemia sebi CBS 633.66	1	100	100	100	132	132	132	3e-61	3e-61
Bombyx mori	1	82.63	82.63	82.63	213	213	213	1e-44	1e-44
Fusarium graminearum	1	95.56	95.56	95.56	338	338	338	6e-150	6e-150
Cyprinus carpio	1	98.5867	98.88	100	109.333	32	268	0.0012	0.0006
Microlunatus phosphovorus NM-1	1	84.82	84.82	84.82	257	257	257	8e-63	8e-63
Kineococcus radiotolerans	1	92	92	92	375	375	375	7e-145	7e-145
Megaptera novaeangliae	1	93.88	93.88	93.88	98	98	98	2e-32	2e-32
Fukomys damarensis	1	97.87	97.87	97.87	188	188	188	2e-85	2e-85
Odocoileus hemionus	1	77.43	77.43	77.43	226	226	226	4e-22	4e-22
Aureobasidium pullulans	1	95.92	95.92	95.92	417	417	417	0	0
Propionibacterium acnes TypeIA2 P.acn33	1	96.76	96.76	96.76	185	185	185	1e-80	1e-80
Gorilla gorilla	1	85.02	85.02	85.02	247	247	247	6e-59	6e-59
Pteropus vampyrus	1	82.68	82.68	82.68	179	179	179	2e-33	2e-33
Hymenobacter sp. YIM 77921	1	94.64	94.64	94.64	224	224	224	2e-92	2e-92
Streptococcus salivarius	1	100	100	100	304	304	304	1e-156	1e-156
Pseudomonas parafulva	1	98.32	98.32	98.32	475	475	475	0	0
uncultured Flavobacteriia bacterium	1	88.12	88.12	88.12	202	202	202	6e-59	6e-59
Planomicrobium sp. EP19	1	99.56	99.56	99.56	228	228	228	7e-113	7e-113
Arabidopsis lyrata subsp. lyrata	1	76.54	76.54	76.54	162	162	162	7e-14	7e-14
Aspergillus flavus NRRL3357	1	81.27	81.27	81.27	251	251	251	6e-49	6e-49
Ficedula albicollis	1	75.5	75.5	75.5	298	298	298	2e-29	2e-29
Pseudomonas mosselii SJ10	1	99.52	99.52	99.52	209	209	209	2e-102	2e-102
Rhodococcus sp. YIM 64782	1	97.23	97.23	97.23	361	361	361	5e-171	5e-171
uncultured Ascomycota	1	97.66	97.66	97.66	428	428	428	0	0
Rhinolophus ferrumequinum	1	92.47	92.47	97.67	49	49	55	2.50025e-06	2.50025e-06
Hipposideros armiger	1	87.39	87.39	87.39	222	222	222	9e-62	9e-62
Propionibacterium acnes	1	96.67	96.67	96.67	1531	1531	1531	0	0
Pseudomonas sp. C1(2012)	1	99.86	99.86	99.86	1423	1423	1423	0	0
Elaphurus davidianus	1	91.1	91.1	91.1	191	191	191	2e-65	2e-65
Globicephala macrorhynchus	1	84.66	84.66	84.66	176	176	176	5e-40	5e-40
uncultured Acinetobacter sp.	1	95.52	95.52	95.52	223	223	223	5e-94	5e-94
Gloeocapsopsis crepidinum LEGE 06123	1	96.94	96.94	96.94	229	229	229	7e-103	7e-103
Hylobates lar	1	83.56	83.56	83.56	225	225	225	4e-50	4e-50
Odocoileus virginianus	1	83.21	83.21	83.21	137	137	137	4e-25	4e-25
Daucus carota subsp. sativus	1	99.12	99.12	99.12	227	227	227	1e-110	1e-110
Wuchereria bancrofti	1	97.03	97.03	97.03	202	202	202	1e-89	1e-89
Grampus griseus	1	84.52	84.52	84.52	84	84	84	7e-13	7e-13
Gallus gallus	1	98.43	98.43	98.43	254	254	254	3e-122	3e-122
uncultured Weissella sp.	1	100	100	100	212	212	212	1e-105	1e-105
Bos taurus;mammal environmental sample;bird environmental sample	1	99.55	99.55	99.55	224	224	224	1e-110	1e-110
Acremonium sp. A109	1	95.85	95.85	95.85	217	217	217	2e-93	2e-93
Sphingomonas sp. BA-9	1	98.77	98.77	98.77	407	407	407	0	0
uncultured soil fungus	1	93.02	93.02	93.02	587	587	587	0	0
Penicillium chrysogenum Wisconsin 54-1255	1	96.31	96.31	96.31	406	406	406	0	0
Ornithorhynchus anatinus	1	96.9825	100	100	36.5	29.5	58	0.000475075	0.0005

## Sheet: TableS6. DNA metadata
Supplementary Table 6. DNA sequencing metadata
Library	Tissue source	Library type	Instrument	Sequencing facility	Total number of raw reads
AP.01	Blood	paired end	Illumina GAII	UCD	378343888
BP.01	Blood	paired end	Illumina GAII	UCD	39255186
BP.02	Blood	paired end	Illumina GAII	USDA/BARC	65984314
CP.01	Blood	paired end	Illumina GAII	USDA/BARC	55381008
CP.02	Blood	paired end	Illumina GAII	USDA/BARC	74462900
CP.03	Blood	paired end	Illumina GAII	USDA/BARC	83788642
CP.04	Blood	paired end	Illumina GAII	USDA/BARC	80260298
DM.01	Blood	mate pair	Illumina GAII	USDA/BARC	68312306
EM.01	Blood	mate pair	Illumina GAII	USDA/BARC	63470354
FM.01	Blood	mate pair	Illumina GAII	USDA/BARC	66990204
GP.01	Liver	paired end	Illumina HiSeq 2500	BGI	436489982
HP.01	Liver	paired end	Illumina HiSeq 2500	BGI	384569780
IN.01	Liver	mate pair	Illumina HiSeq 2500	BGI	36398
IN.02	Liver	mate pair	Illumina HiSeq 2500	BGI	9330774
IN.03	Liver	mate pair	Illumina HiSeq 2500	BGI	9007852
IN.04	Liver	mate pair	Illumina HiSeq 2500	BGI	52163658

## Sheet: TableS7. Bos taurus genes
Supplementary Table 7. Genes represented in alignments of de novo assembled contigs from unmapped RNA-seq reads to Bos taurus
Gene symbol	Total Hits	Ampula	Blood	Cerebral cortex	Endometrium (caruncular, contralateral to CL)	Endometrium (caruncular, ipsialateral to CL)	Gallbladder	Heart	Ileum	Infundibulum	Jejunum	Kidney	Liver	Mesenteric lymph nodes	Pons	Ribeye muscle	Semitendin-osus muscle	Spleen
-	1830	39	309	56	91	59	86	88	153	2	253	66	68	80	63	15	157	245
PXDN	114	0	0	9	13	3	10	7	11	0	11	9	6	11	0	4	10	10
BOLA-DMB	77	0	17	4	5	3	6	6	6	0	9	0	1	4	4	0	6	6
XIST	70	7	5	5	4	3	3	4	4	0	6	3	5	4	4	3	5	5
GTPBP6	60	3	5	5	5	2	5	3	2	0	5	3	3	3	4	2	5	5
LOC101904991	51	4	3	5	3	4	4	4	6	0	2	2	2	3	2	1	2	4
IGH	50	0	10	4	5	0	3	4	4	0	5	0	0	5	0	0	3	7
LSM8	50	0	12	0	0	0	0	0	4	0	24	0	1	0	0	1	3	5
IGHG1	49	0	3	5	7	3	3	2	3	0	3	2	2	2	1	1	7	5
LOC100336628	48	2	6	1	5	3	2	5	4	0	4	0	1	4	3	1	2	5
GNAS	47	2	6	1	3	3	2	3	3	0	3	3	3	3	3	3	3	3
DPP7	46	2	4	4	4	3	3	1	4	0	2	4	2	4	3	2	2	2
DGKZ	43	2	8	2	2	2	2	4	3	0	4	1	1	2	2	1	3	4
FRMD8	41	0	16	2	0	0	1	4	5	0	4	0	0	2	1	0	3	3
TNFRSF10D	41	1	4	1	4	3	1	4	4	0	3	1	0	4	1	0	4	6
CRIP2	40	3	1	3	3	2	2	5	4	0	4	1	1	4	2	1	1	3
SH3YL1	40	1	4	5	3	1	1	4	4	0	3	2	2	2	2	1	2	3
LOC101909230	38	1	3	2	3	3	2	2	1	0	3	2	2	4	2	2	3	3
IGL	37	0	1	3	3	4	3	3	5	0	3	1	0	7	1	0	0	3
PPP1R12B	37	0	1	1	5	1	3	5	4	0	3	2	1	1	2	0	4	4
CAPN1	35	1	8	1	2	1	2	2	3	0	2	1	1	4	0	1	3	3
CEBPB	34	1	3	1	2	2	2	2	3	0	3	2	3	2	1	1	5	1
EEF1A1	34	0	11	3	2	2	2	2	2	0	2	0	0	0	3	1	2	2
EGFL7	34	2	0	1	4	2	1	2	3	0	2	3	2	2	1	2	5	2
PSAP	34	3	3	2	2	1	2	2	3	0	1	2	2	2	3	1	3	2
RNH1	34	2	4	2	1	2	1	3	2	0	2	2	1	3	3	1	3	2
GIMAP7	32	0	29	0	0	0	0	0	0	0	1	0	0	0	0	0	2	0
MARK4	32	4	2	3	1	1	1	2	4	0	2	1	0	2	1	1	3	4
RAB1B	31	2	4	2	2	2	2	2	1	0	3	2	2	3	2	0	1	1
ASCC1	30	0	14	2	0	1	0	4	1	0	2	0	0	0	2	0	3	1
LOC100850391	30	0	2	2	1	4	2	2	1	0	4	1	1	1	2	1	2	4
TRIM5	30	0	4	3	3	2	2	1	2	0	2	2	0	2	3	0	1	3
TCIRG1	29	0	7	0	2	2	0	3	2	0	4	0	0	2	1	0	3	3
VPS37B	29	2	2	1	3	1	2	2	2	0	3	2	1	2	2	0	2	2
ACP1	28	1	3	3	2	1	3	1	3	0	2	1	2	1	2	0	2	1
BCL7C	28	1	2	2	2	2	2	2	2	0	2	2	1	2	1	1	2	2
LOC104969401	28	0	1	2	2	1	2	1	2	0	2	1	0	5	1	1	3	4
LOC524810	28	0	4	1	1	2	2	1	6	0	2	1	0	5	1	0	1	1
PPP2R3B	28	0	2	2	1	0	2	1	2	0	3	3	2	3	3	0	1	3
RELL1	28	0	2	2	4	0	2	2	2	0	3	0	2	2	2	1	2	2
REPIN1	28	2	2	2	2	2	1	2	1	0	1	3	2	1	2	2	1	2
TCRA	27	0	16	1	0	0	1	0	0	0	5	0	0	0	0	0	2	2
F13A1	26	0	26	0	0	0	0	0	0	0	0	0	0	0	0	0	0	0
LZTR1	26	2	3	1	2	1	1	2	1	0	2	2	1	2	2	0	2	2
SBF1	26	1	12	1	1	1	1	1	1	0	1	1	1	1	1	0	1	1
LOC100849466	25	0	0	1	4	5	3	1	2	0	3	1	0	1	0	0	2	2
MUC5B	25	0	1	1	2	3	2	1	2	0	2	1	3	1	2	1	2	1
MYH9	25	0	22	0	0	0	0	0	0	0	1	0	0	0	0	0	2	0
TMEM18	25	1	2	2	1	2	2	1	1	0	1	3	2	2	2	0	2	1
DDX17	24	1	6	1	1	1	1	1	1	0	1	1	2	1	2	2	1	1
GPR108	24	1	5	2	1	1	1	2	3	0	2	0	0	2	1	0	1	2
LOC617696	24	0	0	0	2	5	1	2	3	0	2	1	0	2	0	0	3	3
LOC786565	24	0	13	0	1	1	0	1	1	0	2	1	2	0	0	0	1	1
ND4L	24	2	1	1	1	1	1	1	2	0	2	2	2	0	2	2	2	2
SRRM2	24	0	20	0	0	0	0	1	0	0	2	0	0	0	0	0	0	1
TMEM69	24	1	1	1	3	0	3	2	2	0	2	2	2	1	2	0	1	1
TNFAIP2	24	0	3	1	2	3	2	2	1	0	3	0	2	2	0	0	2	1
CDC37	23	1	4	1	1	1	1	1	1	0	3	1	1	2	2	1	1	1
FAM110C	23	0	0	3	0	3	2	2	2	0	1	4	2	0	0	1	1	2
FURIN	23	1	5	1	2	1	2	1	1	0	1	1	1	2	1	1	1	1
LOC104970767	23	1	0	1	2	0	1	3	2	0	4	1	0	0	1	0	3	4
LOC786966	23	1	14	1	0	0	0	1	1	0	1	0	1	1	0	0	1	1
NELFA	23	0	4	1	1	1	1	2	1	0	2	1	1	2	1	1	2	2
RBM33	23	1	2	2	2	2	2	1	1	0	1	2	2	1	2	0	1	1
IGK	22	0	3	0	1	1	2	0	1	0	3	1	0	1	0	0	3	6
IL3RA	22	1	2	0	1	6	0	1	3	0	3	1	1	1	0	1	1	0
LENG8	22	0	18	0	0	0	0	1	0	0	1	0	0	0	2	0	0	0
LOC101908265	22	3	0	2	1	2	0	1	3	0	1	1	1	2	1	0	2	2
TMED10	22	1	1	2	2	1	1	1	2	0	1	1	1	1	2	1	2	2
TNS3	22	1	1	2	1	1	2	5	2	0	1	0	1	1	0	1	1	2
AKT1	21	1	5	1	1	1	1	1	1	0	1	1	1	1	1	1	1	2
GNLY	21	0	3	0	1	1	2	0	2	0	2	0	0	0	0	0	4	6
HSPA5	21	1	5	1	1	1	1	1	1	0	1	1	1	1	1	1	1	2
LOC618541	21	0	6	0	0	0	1	0	1	0	5	0	0	0	0	0	5	3
TAB1	21	2	2	2	1	1	1	1	1	0	1	1	1	2	1	1	2	1
CYB561D1	20	1	3	2	2	0	1	2	1	0	1	0	2	2	1	0	1	1
GLUL	20	2	13	0	0	0	0	0	0	0	4	0	0	0	1	0	0	0
MUC16	20	0	0	2	0	0	1	2	2	0	5	0	0	2	1	0	2	3
NSMF	20	3	3	1	3	1	1	1	1	0	1	0	0	1	2	0	1	1
PBXIP1	20	1	7	1	0	1	1	1	1	0	1	1	1	0	1	1	1	1
PRKACA	20	1	3	3	1	1	1	1	1	0	1	1	1	1	1	1	1	1
PRSS2	20	0	10	0	0	0	1	0	2	0	3	1	0	0	0	0	2	1
TSC22D3	20	1	5	1	1	1	1	1	1	0	1	1	1	1	1	1	1	1
LOC100849399	19	1	2	1	1	2	1	1	1	0	2	1	1	1	1	1	1	1
NAA10	19	1	2	1	1	1	1	1	1	0	2	1	1	1	2	1	1	1
PPP1CA	19	1	4	1	1	1	1	1	1	0	1	1	1	1	1	1	1	1
SRPR	19	1	4	1	1	1	1	1	1	0	1	1	1	1	1	1	1	1
ZRSR2Y	19	1	1	1	1	1	1	2	1	0	2	1	0	3	2	0	1	1
CD4	18	0	13	0	0	0	0	0	0	0	2	0	0	0	0	0	2	1
COMT	18	0	5	1	1	2	1	1	1	0	1	1	1	1	1	0	0	1
DHRSX	18	1	2	2	1	0	0	4	1	0	2	1	0	1	0	0	1	2
FOXK2	18	1	1	1	1	1	1	1	1	0	2	1	1	1	1	1	1	2
IGHM	18	0	8	0	0	0	0	0	2	0	1	0	0	1	0	0	5	1
LOC530437	18	0	5	0	0	0	1	3	3	0	2	0	0	0	0	0	2	2
LOC783597	18	1	1	1	2	0	1	1	2	0	2	1	1	1	0	1	2	1
NDUFA10	18	1	1	0	1	2	1	1	2	0	1	1	1	1	1	1	1	2
RNPEP	18	0	1	1	1	1	2	1	3	0	1	0	0	1	1	1	3	1
TSN	18	1	3	1	1	1	1	1	1	0	1	1	1	1	1	1	1	1
VPS28	18	1	1	1	2	1	1	2	2	0	1	1	1	1	1	0	1	1
AP2A2	17	1	3	1	1	1	0	1	1	0	1	1	1	1	1	0	1	2
ATP1A1	17	1	2	1	1	1	1	1	1	0	1	1	1	1	1	1	1	1
ATRAID	17	2	1	1	1	1	1	1	1	0	1	1	1	1	1	1	1	1
CLPTM1	17	1	2	1	1	1	1	1	1	0	1	1	1	1	1	1	1	1
CUEDC2	17	1	2	1	1	1	1	1	1	0	2	1	1	1	1	0	1	1
CYP2D14	17	0	2	2	1	2	1	2	1	0	1	0	0	1	0	0	2	2
ISCA1	17	1	3	1	1	1	1	1	1	0	1	1	1	1	1	0	1	1
LMF2	17	1	3	1	1	1	1	1	1	0	1	1	0	1	1	1	1	1
LOC100851263	17	1	1	4	1	0	1	1	2	0	0	0	1	2	1	0	1	1
LOC101905478	17	0	1	0	1	0	3	1	2	0	3	1	0	0	0	0	2	3
NELFB	17	1	2	1	1	1	1	1	1	0	1	1	1	1	1	1	1	1
SEC63	17	0	0	1	2	0	2	2	1	0	2	1	0	2	0	1	1	2
UBC	17	1	0	1	0	2	1	1	1	0	2	3	1	1	1	1	1	0
ABHD4	16	1	1	1	1	1	1	1	1	0	1	1	1	1	1	1	1	1
CTSD	16	0	16	0	0	0	0	0	0	0	0	0	0	0	0	0	0	0
CYB5A	16	1	1	1	1	1	1	1	1	0	1	1	1	1	1	1	1	1
DERL1	16	0	1	1	1	1	1	2	1	0	1	1	1	1	1	1	1	1
DLST	16	1	1	1	1	1	1	1	1	0	2	1	1	1	1	0	1	1
FAM160A2	16	1	2	0	1	0	2	1	1	0	1	2	0	1	1	0	2	1
HIST1H1C	16	0	2	1	1	0	1	1	1	0	1	1	1	1	1	1	1	2
ITGAL	16	0	16	0	0	0	0	0	0	0	0	0	0	0	0	0	0	0
LOC100852077	16	0	5	0	0	0	1	0	3	0	2	0	0	0	0	0	3	2
LOC101904758	16	0	0	0	0	0	7	0	2	0	0	0	0	0	0	0	0	7
LOC101910187	16	1	2	0	1	1	0	1	2	0	1	1	1	1	0	0	1	3
LOC104973342	16	3	0	2	1	1	0	2	2	0	1	0	0	1	0	1	1	1
MPEG1	16	0	14	0	0	0	0	0	0	0	1	0	0	0	0	0	1	0
NCKAP1	16	1	0	1	1	1	1	1	1	0	2	1	1	1	1	1	1	1
NUP210	16	0	16	0	0	0	0	0	0	0	0	0	0	0	0	0	0	0
RTEL1	16	0	1	1	2	0	1	1	2	0	2	0	0	0	0	0	1	5
SH3GLB1	16	0	1	1	1	1	1	1	1	0	1	1	1	1	2	1	1	1
SLC12A7	16	0	8	0	0	0	1	0	1	0	2	1	0	0	0	0	2	1
SLC25A6	16	1	1	1	1	1	1	1	1	0	1	1	1	1	1	1	1	1
ST14	16	0	0	2	1	0	1	2	2	0	0	0	0	2	1	2	1	2
THAP7	16	1	2	1	1	1	1	1	1	0	1	1	1	1	1	0	1	1
ZBTB18	16	1	1	1	2	1	1	1	1	0	1	1	1	1	1	0	1	1
ZC3H11A	16	1	3	1	1	0	1	1	1	0	1	1	1	1	0	1	1	1
42256	15	0	15	0	0	0	0	0	0	0	0	0	0	0	0	0	0	0
ARHGEF1	15	0	12	0	0	0	1	0	0	0	1	0	0	0	0	0	0	1
ATP2A3	15	0	11	0	0	0	0	0	1	0	2	0	0	0	0	0	1	0
CBX4	15	1	1	2	1	1	1	1	1	0	1	1	0	1	1	0	1	1
CD97	15	0	15	0	0	0	0	0	0	0	0	0	0	0	0	0	0	0
COL18A1	15	1	1	1	1	1	1	1	1	0	2	1	0	2	0	0	1	1
DCLK2	15	1	0	2	0	0	2	0	2	0	2	0	0	1	1	0	2	2
ETS1	15	0	15	0	0	0	0	0	0	0	0	0	0	0	0	0	0	0
FNBP1	15	1	6	0	1	1	1	0	1	0	1	1	0	1	0	0	0	1
HDGF	15	0	5	1	1	0	1	1	0	0	1	0	1	0	2	0	2	0
JSP.1	15	0	6	0	0	0	0	1	1	0	2	0	0	0	0	0	2	3
KIF21B	15	0	15	0	0	0	0	0	0	0	0	0	0	0	0	0	0	0
LOC100297676	15	0	13	0	0	0	0	0	0	0	0	0	0	0	0	0	1	1
LOC104974214	15	0	1	0	1	2	1	0	3	0	1	2	0	1	0	0	3	0
LOC782688	15	0	4	1	1	1	1	1	1	0	1	1	0	0	0	1	1	1
LOC788637	15	0	2	0	0	0	1	4	1	0	3	0	0	1	0	0	2	1
NPDC1	15	1	2	2	1	0	0	1	1	0	1	1	1	1	1	0	1	1
PTMS	15	0	5	0	1	1	1	1	0	0	1	1	0	1	1	0	1	1
SAFB	15	1	1	1	1	1	1	1	1	0	1	1	1	1	1	0	1	1
SERINC2	15	0	2	2	1	1	1	2	1	0	0	1	2	1	0	0	0	1
SPN	15	0	15	0	0	0	0	0	0	0	0	0	0	0	0	0	0	0
ST3GAL2	15	1	5	0	1	0	0	1	1	0	1	1	0	1	1	0	1	1
TET2	15	1	1	1	1	1	1	1	1	0	1	0	1	1	1	1	1	1
TINF2	15	0	3	0	1	2	0	1	2	0	2	0	0	1	0	0	1	2
BAP1	14	1	2	0	1	1	1	1	1	0	1	1	1	0	1	0	1	1
BASP1	14	1	4	1	1	0	1	1	1	0	1	0	0	1	0	0	1	1
BMP4	14	1	1	1	1	0	0	1	1	0	2	2	0	0	0	1	2	1
CCND3	14	0	8	1	0	0	0	1	1	0	1	0	0	1	0	0	0	1
CD34	14	1	0	1	1	0	1	1	1	0	1	1	1	1	1	1	1	1
CD99	14	0	9	1	0	0	0	0	0	0	0	1	1	1	0	0	1	0
DOCK6	14	1	0	1	2	1	1	1	1	0	1	1	0	1	0	0	2	1
EXOSC6	14	0	1	1	1	1	1	1	1	0	1	1	1	1	1	0	1	1
FAM107A	14	1	0	1	1	0	1	1	1	0	1	1	1	1	1	1	1	1
IGFBP3	14	0	0	1	1	1	1	1	1	0	1	1	1	1	0	1	2	1
IPO9	14	1	2	1	1	1	0	1	1	0	1	1	1	1	0	0	1	1
LCP1	14	0	14	0	0	0	0	0	0	0	0	0	0	0	0	0	0	0
LOC100300716	14	0	4	1	0	0	2	1	1	0	1	1	0	1	0	0	1	1
LOC100850574	14	0	0	0	2	0	0	0	6	0	0	0	0	6	0	0	0	0
LOC101905437	14	1	1	1	1	1	1	1	1	0	1	1	0	1	1	0	1	1
LOC104969699	14	0	0	1	2	0	3	1	1	0	2	0	1	1	1	0	1	0
LOC104972800	14	1	1	1	1	0	1	1	1	0	1	1	1	1	1	0	1	1
LOC789454	14	0	8	0	1	0	1	0	1	0	1	0	0	0	0	0	1	1
MYADM	14	0	14	0	0	0	0	0	0	0	0	0	0	0	0	0	0	0
PIGR	14	0	0	0	0	2	1	1	4	0	0	0	0	1	0	1	0	4
PRODH	14	2	1	0	1	1	1	1	1	0	2	0	0	1	1	0	1	1
RAB4B	14	1	1	1	1	1	1	1	1	0	1	0	1	1	1	0	1	1
RIN3	14	0	10	0	0	0	0	0	1	0	1	0	0	0	0	0	1	1
RRBP1	14	0	2	1	1	1	1	1	1	0	1	0	0	1	0	1	1	2
SPINT2	14	0	1	2	2	0	1	2	1	0	0	0	0	2	1	1	0	1
TPM3	14	0	11	0	0	0	0	0	0	0	0	0	1	0	0	0	1	1
TPRA1	14	1	2	1	1	1	1	1	1	0	1	0	0	1	1	0	1	1
TRD	14	0	6	0	0	0	0	0	1	0	7	0	0	0	0	0	0	0
TUBB6	14	1	1	1	2	1	1	1	1	0	0	1	1	1	0	0	1	1
WDR5	14	1	1	1	1	1	1	1	1	0	1	1	1	1	0	0	1	1
XDH	14	0	14	0	0	0	0	0	0	0	0	0	0	0	0	0	0	0
ABLIM1	13	0	5	0	0	1	1	1	1	0	1	1	0	0	1	0	0	1
ARHGAP30	13	0	13	0	0	0	0	0	0	0	0	0	0	0	0	0	0	0
CNBP	13	1	0	1	1	1	1	1	1	0	1	1	0	1	1	0	1	1
DAGLB	13	0	13	0	0	0	0	0	0	0	0	0	0	0	0	0	0	0
EFHD2	13	0	10	0	0	0	0	0	0	0	1	0	0	0	0	0	1	1
FABP5	13	1	1	0	1	0	1	0	1	0	1	1	1	1	1	1	1	1
FHOD1	13	0	1	1	1	1	1	1	1	0	1	1	1	1	0	0	1	1
ICMT	13	1	1	1	1	0	1	1	1	0	0	1	1	1	1	0	1	1
IFITM1	13	0	4	1	1	0	0	0	0	0	1	1	1	1	1	1	1	0
KDELR1	13	0	1	1	1	1	1	1	1	0	1	0	1	1	1	0	1	1
LOC100849619	13	1	1	0	1	1	1	1	1	0	1	1	0	1	1	0	1	1
LOC104974076	13	0	1	0	0	0	1	3	0	0	0	2	2	1	1	0	0	2
LOC511168	13	0	2	1	0	1	1	1	1	0	1	1	0	1	1	0	1	1
MS4A1	13	0	6	0	0	0	1	0	1	0	3	0	0	0	0	0	2	0
MYLK	13	0	0	1	1	1	2	1	1	0	1	1	0	1	0	1	1	1
PKM	13	0	12	0	0	0	0	0	0	0	0	0	1	0	0	0	0	0
PLSCR1	13	0	2	1	1	0	0	1	1	0	1	1	1	1	0	1	1	1
PRKAR1B	13	1	1	1	1	0	1	1	1	0	0	1	0	1	1	1	1	1
PSKH1	13	0	1	0	1	1	0	1	1	0	1	1	1	1	1	1	1	1
RBM19	13	0	2	1	1	1	1	2	1	0	0	0	0	1	0	0	1	2
SERPINB6	13	1	2	1	1	1	1	1	1	0	0	1	1	0	1	1	0	0
TNNT3	13	0	0	0	0	0	0	0	0	4	2	0	7	0	0	0	0	0
VEGFA	13	1	1	1	1	1	0	1	1	0	1	1	1	1	0	0	1	1
ACTB	12	0	2	0	2	0	1	1	0	0	2	0	0	1	1	0	1	1
ADRBK1	12	0	8	0	0	0	0	0	1	0	1	0	0	0	0	0	1	1
ALDOA	12	0	7	0	0	0	0	0	0	1	0	1	3	0	0	0	0	0
ASPSCR1	12	0	4	0	1	1	0	1	1	0	0	0	1	1	0	0	1	1
BOLA	12	1	6	0	0	0	0	0	2	0	0	0	0	1	0	0	1	1
CAP1	12	0	12	0	0	0	0	0	0	0	0	0	0	0	0	0	0	0
CLN8	12	0	2	1	1	1	0	1	0	0	1	1	0	1	1	0	1	1
COX6B1	12	0	0	1	1	1	0	1	1	1	0	1	2	0	1	1	1	0
DST	12	1	0	1	1	1	0	1	1	0	1	1	1	0	1	0	1	1
FAM173B	12	0	1	1	1	1	0	1	1	0	1	1	1	1	0	0	1	1
FAU	12	1	1	1	1	1	1	1	1	0	0	0	0	0	1	1	1	1
GJA4	12	1	0	0	1	1	1	1	1	0	1	1	1	1	1	0	1	0
HYAL1	12	0	1	0	2	0	1	0	2	0	1	0	1	1	1	0	1	1
LOC100847692	12	1	0	1	1	0	1	1	2	0	1	0	0	1	1	0	1	1
LOC101905370	12	0	2	0	1	1	0	0	2	0	1	0	0	1	0	0	1	3
LOC101906240	12	0	0	1	1	0	1	2	1	0	0	1	0	2	1	0	1	1
LOC782991	12	1	5	0	1	0	0	0	1	0	1	1	0	1	0	0	0	1
LRRC29	12	0	0	0	1	2	0	1	2	0	1	0	0	1	0	0	2	2
MLLT6	12	0	12	0	0	0	0	0	0	0	0	0	0	0	0	0	0	0
MTM1	12	0	1	0	1	0	1	1	1	0	1	1	1	1	1	0	1	1
MYH11	12	0	0	2	1	0	2	1	2	0	2	0	0	0	0	0	1	1
RIN2	12	0	1	1	1	0	0	1	1	0	1	1	0	1	1	1	1	1
RPS14	12	0	1	1	1	0	1	1	1	0	1	1	1	0	1	0	1	1
SLC9A3R1	12	0	12	0	0	0	0	0	0	0	0	0	0	0	0	0	0	0
STAU2	12	1	1	1	1	0	1	1	1	0	0	0	1	1	1	0	1	1
SUN2	12	0	12	0	0	0	0	0	0	0	0	0	0	0	0	0	0	0
TNXB	12	0	0	0	2	0	1	0	2	0	2	0	1	0	2	0	1	1
USP9Y	12	0	3	1	1	0	0	2	2	0	1	0	0	1	0	0	1	0
ZC3H14	12	1	1	0	2	1	0	2	1	0	0	1	1	1	0	0	1	0
ALDH16A1	11	0	1	0	1	1	2	1	1	0	1	1	0	0	0	0	1	1
ANXA11	11	0	9	1	1	0	0	0	0	0	0	0	0	0	0	0	0	0
B2M	11	0	2	0	1	1	1	0	1	0	1	1	0	1	0	0	1	1
CALM1	11	0	9	0	0	0	0	1	1	0	0	0	0	0	0	0	0	0
CD44	11	0	11	0	0	0	0	0	0	0	0	0	0	0	0	0	0	0
COL5A1	11	0	0	1	2	0	1	1	1	0	1	1	0	1	0	0	1	1
CORO2B	11	1	0	0	1	0	0	1	1	0	0	1	0	2	2	1	1	0
EEF2	11	0	11	0	0	0	0	0	0	0	0	0	0	0	0	0	0	0
GAK	11	0	11	0	0	0	0	0	0	0	0	0	0	0	0	0	0	0
GIMAP6	11	0	11	0	0	0	0	0	0	0	0	0	0	0	0	0	0	0
GMDS	11	0	1	0	1	0	1	1	1	0	0	1	1	1	1	0	1	1
GPBAR1	11	0	2	1	1	0	1	0	0	0	2	0	0	0	0	0	0	4
GTF2H3	11	1	0	1	1	0	0	0	1	0	2	1	1	0	1	0	2	0
HDLBP	11	0	3	0	1	1	0	0	1	0	1	0	0	1	0	1	1	1
IL3	11	0	0	0	0	1	0	1	3	0	1	0	0	0	0	1	2	2
KIAA0040	11	0	11	0	0	0	0	0	0	0	0	0	0	0	0	0	0	0
LOC100298356	11	0	2	0	1	4	0	0	1	0	1	0	0	0	0	0	1	1
LOC100298868	11	0	10	0	0	0	0	0	0	0	1	0	0	0	0	0	0	0
LOC100337244	11	0	1	0	0	0	0	1	2	0	1	1	0	0	0	0	1	4
LOC104970194	11	0	1	1	0	0	1	0	1	0	1	1	0	1	1	0	1	2
LOC104975896	11	1	2	1	1	0	0	1	1	0	1	0	0	1	0	0	2	0
LOC404051	11	0	1	0	0	0	3	0	0	0	2	0	0	0	0	0	1	4
LRRC61	11	1	1	1	1	0	0	1	1	0	1	1	0	1	1	0	1	0
MYT1L	11	3	0	1	0	0	2	0	0	0	0	0	0	0	5	0	0	0
OAS1X	11	0	1	0	1	1	1	0	1	0	1	1	0	1	0	1	1	1
PKD2	11	0	1	0	0	0	1	4	2	0	1	0	0	0	2	0	0	0
PREX1	11	0	11	0	0	0	0	0	0	0	0	0	0	0	0	0	0	0
PRRC2B	11	1	7	0	1	0	0	0	0	0	0	0	0	0	0	0	1	1
RPL19	11	1	1	1	2	0	1	1	0	1	1	0	1	0	0	0	0	1
RPSA	11	0	4	1	1	0	1	1	1	0	0	0	0	0	0	0	1	1
SCYL2	11	0	1	1	1	1	1	1	1	0	0	1	1	1	0	0	0	1
SDS	11	0	11	0	0	0	0	0	0	0	0	0	0	0	0	0	0	0
SLC43A1	11	0	0	1	1	1	1	1	2	0	1	1	0	1	0	0	0	1
TRABD	11	0	6	0	1	0	0	0	1	0	1	0	0	0	0	0	1	1
TXNRD2	11	1	1	0	0	1	1	1	1	0	1	1	1	0	0	0	1	1
AHNAK	10	0	9	0	0	0	0	0	0	0	0	1	0	0	0	0	0	0
AIF1L	10	1	0	1	1	1	1	1	1	0	0	1	0	0	1	1	0	0
AKAP13	10	0	10	0	0	0	0	0	0	0	0	0	0	0	0	0	0	0
ARHGAP4	10	0	10	0	0	0	0	0	0	0	0	0	0	0	0	0	0	0
BTIGGHB	10	0	1	1	1	0	1	2	0	0	1	0	0	1	0	0	0	2
C3	10	0	2	0	0	7	0	1	0	0	0	0	0	0	0	0	0	0
CAMSAP2	10	1	1	1	0	0	1	0	1	0	1	1	0	0	1	0	1	1
CCAR2	10	0	10	0	0	0	0	0	0	0	0	0	0	0	0	0	0	0
CCNDBP1	10	1	3	0	0	2	1	0	2	0	1	0	0	0	0	0	0	0
CD6	10	0	10	0	0	0	0	0	0	0	0	0	0	0	0	0	0	0
CSRP1	10	0	6	0	0	0	1	0	1	0	2	0	0	0	0	0	0	0
CTDSP2	10	0	9	0	0	0	0	0	0	0	1	0	0	0	0	0	0	0
CTSS	10	0	10	0	0	0	0	0	0	0	0	0	0	0	0	0	0	0
DENND4B	10	0	4	0	0	0	0	0	1	0	1	0	0	1	0	0	1	2
DGCR2	10	0	2	0	1	1	0	1	1	0	0	1	0	1	0	0	1	1
DMBT1	10	0	0	0	0	2	0	0	5	0	1	0	0	0	0	0	1	1
DNAL4	10	1	2	1	1	0	0	2	0	0	0	1	0	0	1	0	0	1
EHBP1L1	10	0	10	0	0	0	0	0	0	0	0	0	0	0	0	0	0	0
EIF4B	10	0	10	0	0	0	0	0	0	0	0	0	0	0	0	0	0	0
FERMT3	10	0	9	0	0	0	0	0	1	0	0	0	0	0	0	0	0	0
FMNL1	10	0	10	0	0	0	0	0	0	0	0	0	0	0	0	0	0	0
GIGYF1	10	0	8	0	1	0	0	0	1	0	0	0	0	0	0	0	0	0
HNRNPUL1	10	0	10	0	0	0	0	0	0	0	0	0	0	0	0	0	0	0
IL2RB	10	0	9	0	0	0	0	0	0	0	0	0	0	0	0	0	0	1
ITGB7	10	0	10	0	0	0	0	0	0	0	0	0	0	0	0	0	0	0
LASP1	10	0	10	0	0	0	0	0	0	0	0	0	0	0	0	0	0	0
LOC100138271	10	0	0	4	0	0	0	6	0	0	0	0	0	0	0	0	0	0
LOC100336999	10	0	0	0	0	0	3	0	0	0	3	0	0	0	0	0	1	3
LOC100848940	10	0	10	0	0	0	0	0	0	0	0	0	0	0	0	0	0	0
LOC100851337	10	0	0	0	2	1	0	1	3	0	1	0	0	1	0	0	0	1
LOC101905962	10	1	1	1	1	0	0	1	1	0	1	0	0	0	0	1	1	1
LOC101907446	10	0	6	0	0	0	1	0	0	0	1	0	0	0	0	0	0	2
LOC104968846	10	0	0	1	3	0	1	0	0	0	2	0	0	3	0	0	0	0
LOC104975115	10	1	0	0	1	1	1	2	1	0	1	1	0	1	0	0	0	0
LOC783680	10	0	3	0	0	0	0	1	2	0	2	0	0	0	0	0	1	1
LYN	10	0	10	0	0	0	0	0	0	0	0	0	0	0	0	0	0	0
MGAT4B	10	1	3	0	0	0	1	1	1	0	1	0	0	1	0	0	0	1
MYO1G	10	0	10	0	0	0	0	0	0	0	0	0	0	0	0	0	0	0
PABPC1	10	0	10	0	0	0	0	0	0	0	0	0	0	0	0	0	0	0
PDE4A	10	1	1	0	1	0	0	0	1	0	1	1	1	1	0	0	1	1
PIM1	10	0	3	0	0	1	1	0	1	0	1	1	0	0	0	0	1	1
PLCG1	10	0	2	1	1	0	0	0	1	0	0	1	0	1	1	0	1	1
PRKAR1A	10	0	2	1	1	1	0	0	1	0	0	1	1	0	0	0	1	1
PSMG1	10	0	0	2	0	1	0	0	0	0	2	1	2	0	0	0	1	1
PXK	10	0	1	0	1	1	1	1	1	0	1	0	0	1	1	0	1	0
RAB12	10	0	1	0	1	1	1	1	1	0	0	1	1	0	1	0	1	0
RILPL2	10	0	10	0	0	0	0	0	0	0	0	0	0	0	0	0	0	0
RNF41	10	1	1	1	1	0	0	1	1	0	1	1	0	0	1	0	1	0
RPS6KL1	10	1	1	0	1	0	1	0	1	0	1	0	0	1	1	0	1	1
RXRA	10	0	10	0	0	0	0	0	0	0	0	0	0	0	0	0	0	0
SASH3	10	0	10	0	0	0	0	0	0	0	0	0	0	0	0	0	0	0
SH3BP5L	10	0	1	1	0	1	0	0	0	0	1	1	1	1	1	1	1	0
SLAIN2	10	0	1	0	0	1	0	0	2	0	1	1	1	1	0	0	1	1
SLC29A2	10	0	1	0	1	0	1	1	2	0	0	0	2	1	0	0	0	1
SRGN	10	0	9	0	0	0	0	0	0	0	0	0	0	0	0	0	1	0
STOM	10	0	4	0	0	1	0	1	1	0	1	0	0	1	0	0	0	1
TBRG4	10	1	1	0	0	1	1	1	0	0	0	1	1	0	1	0	1	1
TNFRSF1B	10	0	10	0	0	0	0	0	0	0	0	0	0	0	0	0	0	0
YY1	10	1	1	0	1	1	1	0	1	0	1	0	1	1	0	0	0	1
ZAP70	10	0	8	0	0	0	0	0	0	0	2	0	0	0	0	0	0	0
ZNF329	10	0	1	1	2	0	1	1	1	0	1	0	1	0	0	0	0	1
ZNF574	10	0	3	1	0	1	0	1	1	0	1	0	0	1	0	0	1	0
ZNF589	10	0	0	0	1	2	1	0	1	0	2	0	0	1	1	0	0	1
ZYX	10	0	10	0	0	0	0	0	0	0	0	0	0	0	0	0	0	0
42253	9	0	9	0	0	0	0	0	0	0	0	0	0	0	0	0	0	0
ACSS1	9	0	5	0	0	0	0	1	0	0	1	2	0	0	0	0	0	0
ACTR1B	9	1	1	0	1	1	1	1	1	0	0	1	0	0	0	0	1	0
AHCY	9	0	8	0	0	0	0	0	0	0	1	0	0	0	0	0	0	0
ANAPC16	9	0	4	0	0	0	0	0	1	0	3	0	0	1	0	0	0	0
ANK1	9	0	1	0	0	0	1	0	1	1	1	1	1	0	1	0	1	0
ARL6IP1	9	0	8	0	0	0	0	0	1	0	0	0	0	0	0	0	0	0
ARPC1B	9	0	9	0	0	0	0	0	0	0	0	0	0	0	0	0	0	0
ARRB1	9	0	9	0	0	0	0	0	0	0	0	0	0	0	0	0	0	0
BRI3	9	1	1	0	1	1	0	1	1	0	1	1	0	0	1	0	0	0
CALR	9	0	2	0	0	1	0	2	1	0	1	1	0	0	0	0	0	1
CD2	9	0	8	0	0	0	0	0	0	0	1	0	0	0	0	0	0	0
CEACAM1	9	0	2	0	1	2	0	0	0	0	1	0	0	1	0	0	1	1
CLN3	9	0	3	0	1	0	0	0	1	0	1	0	0	1	0	0	1	1
CSF3R	9	0	9	0	0	0	0	0	0	0	0	0	0	0	0	0	0	0
CTSA	9	0	4	0	1	0	0	0	0	0	1	0	1	1	0	0	1	0
DES	9	0	0	0	0	0	2	0	1	0	0	3	3	0	0	0	0	0
DNASE1L1	9	0	2	0	1	0	0	0	1	0	1	1	1	0	0	0	1	1
ELF4	9	0	9	0	0	0	0	0	0	0	0	0	0	0	0	0	0	0
EPDR1	9	1	0	0	1	0	1	0	1	0	0	1	1	1	1	1	0	0
EZR	9	0	9	0	0	0	0	0	0	0	0	0	0	0	0	0	0	0
FAM78A	9	0	9	0	0	0	0	0	0	0	0	0	0	0	0	0	0	0
FCGR3A	9	0	9	0	0	0	0	0	0	0	0	0	0	0	0	0	0	0
FPGS	9	0	1	1	1	1	0	1	1	0	1	0	1	0	0	0	0	1
GLG1	9	0	9	0	0	0	0	0	0	0	0	0	0	0	0	0	0	0
GRN	9	0	9	0	0	0	0	0	0	0	0	0	0	0	0	0	0	0
HNRNPF	9	0	9	0	0	0	0	0	0	0	0	0	0	0	0	0	0	0
HYI	9	0	2	0	0	1	0	0	1	0	0	0	1	0	2	0	1	1
ITGB4	9	0	0	1	1	0	1	1	1	0	0	0	0	1	1	0	1	1
LAIR1	9	0	3	0	0	0	0	0	0	0	2	0	0	1	1	0	0	2
LAMB1	9	0	0	0	1	1	1	0	1	0	0	1	0	1	0	1	1	1
LOC100337293	9	0	0	1	2	0	0	1	0	0	1	0	0	2	1	0	0	1
LOC100847163	9	0	2	0	0	0	3	0	0	0	0	0	0	0	0	0	0	4
LOC104970740	9	0	0	0	4	0	0	2	0	0	0	0	0	3	0	0	0	0
LOC104970766	9	0	1	0	0	0	0	0	1	0	4	0	0	0	0	0	1	2
LOC104973564	9	0	0	2	1	0	0	0	1	0	1	1	0	1	0	0	0	2
LOC504219	9	1	2	1	0	0	0	0	2	0	0	1	0	0	0	0	1	1
LOC782418	9	1	2	0	0	0	1	2	0	0	1	0	0	1	0	0	0	1
LOC784697	9	0	1	0	3	0	0	1	1	0	1	0	0	0	0	1	1	0
LYZ	9	0	9	0	0	0	0	0	0	0	0	0	0	0	0	0	0	0
MAP4K1	9	0	4	0	0	0	1	0	2	0	0	0	0	0	0	0	1	1
MEF2C	9	1	1	0	0	1	0	1	1	0	2	0	1	0	1	0	0	0
MESDC1	9	0	1	1	1	0	0	0	1	0	1	1	0	1	0	0	1	1
NLRC5	9	0	9	0	0	0	0	0	0	0	0	0	0	0	0	0	0	0
OS9	9	0	9	0	0	0	0	0	0	0	0	0	0	0	0	0	0	0
PIK3R5	9	0	9	0	0	0	0	0	0	0	0	0	0	0	0	0	0	0
PRF1	9	0	9	0	0	0	0	0	0	0	0	0	0	0	0	0	0	0
PTK2B	9	1	4	0	0	0	0	0	0	0	1	0	0	0	1	0	0	2
PTPRC	9	0	6	0	0	0	0	0	0	0	1	0	0	0	0	0	1	1
RAC1	9	0	1	0	1	0	1	0	1	0	0	1	1	1	1	0	0	1
RASA3	9	0	8	0	0	0	0	0	0	0	1	0	0	0	0	0	0	0
RING1	9	0	2	0	1	1	1	1	0	0	0	0	1	1	0	0	0	1
RNPEPL1	9	0	4	0	1	0	0	0	1	0	1	1	0	0	1	0	0	0
SEC61A1	9	0	7	0	0	0	0	1	0	0	1	0	0	0	0	0	0	0
SP140	9	0	8	0	0	0	0	0	0	0	0	0	0	0	0	0	1	0
SPTAN1	9	1	5	0	0	0	1	1	1	0	0	0	0	0	0	0	0	0
SQSTM1	9	0	9	0	0	0	0	0	0	0	0	0	0	0	0	0	0	0
SREBF2	9	1	6	0	0	0	1	0	0	0	0	0	0	0	1	0	0	0
SSBP4	9	1	2	0	1	0	0	1	1	0	1	0	1	0	0	0	1	0
SSH1	9	0	9	0	0	0	0	0	0	0	0	0	0	0	0	0	0	0
STAT1	9	0	9	0	0	0	0	0	0	0	0	0	0	0	0	0	0	0
STK10	9	0	9	0	0	0	0	0	0	0	0	0	0	0	0	0	0	0
SYNJ1	9	0	2	0	1	0	0	1	1	0	0	2	0	1	1	0	0	0
TGFBI	9	0	9	0	0	0	0	0	0	0	0	0	0	0	0	0	0	0
TLN1	9	0	9	0	0	0	0	0	0	0	0	0	0	0	0	0	0	0
TOM1L2	9	0	1	1	1	0	1	1	0	0	1	0	0	1	0	0	1	1
TP53I11	9	0	2	0	0	1	1	1	1	0	1	0	0	1	0	0	1	0
TTC38	9	0	1	1	1	1	0	1	1	0	0	0	0	1	0	0	0	2
WC1-8	9	0	6	0	0	0	0	0	1	0	1	0	0	0	0	0	0	1
ZFP36L2	9	0	9	0	0	0	0	0	0	0	0	0	0	0	0	0	0	0
ABTB1	8	0	8	0	0	0	0	0	0	0	0	0	0	0	0	0	0	0
ANXA6	8	0	8	0	0	0	0	0	0	0	0	0	0	0	0	0	0	0
ARAP1	8	0	8	0	0	0	0	0	0	0	0	0	0	0	0	0	0	0
ASMT	8	0	2	0	0	0	0	1	2	0	1	0	0	1	0	0	1	0
ATP11B	8	0	2	1	1	0	0	0	1	0	0	0	0	1	1	0	0	1
BAG6	8	0	8	0	0	0	0	0	0	0	0	0	0	0	0	0	0	0
BNIP3	8	1	1	0	0	1	0	1	0	0	0	1	1	1	0	0	1	0
BOLA-NC1	8	0	8	0	0	0	0	0	0	0	0	0	0	0	0	0	0	0
BRD2	8	0	7	0	0	0	0	1	0	0	0	0	0	0	0	0	0	0
CD247	8	0	7	0	0	0	0	0	0	0	1	0	0	0	0	0	0	0
CMTM6	8	0	8	0	0	0	0	0	0	0	0	0	0	0	0	0	0	0
CNPY3	8	0	2	0	1	1	0	1	1	0	1	0	0	0	0	0	0	1
COL3A1	8	0	0	0	3	0	0	0	2	0	0	0	0	3	0	0	0	0
COTL1	8	0	8	0	0	0	0	0	0	0	0	0	0	0	0	0	0	0
CTSB	8	0	7	0	0	0	0	0	0	0	1	0	0	0	0	0	0	0
CTSZ	8	0	6	0	0	0	0	0	0	0	1	0	0	0	0	0	1	0
DEAF1	8	1	1	0	0	0	1	2	1	0	0	0	0	0	0	0	1	1
DNAAF5	8	1	1	0	0	0	1	1	1	0	1	0	1	0	0	0	1	0
DRG1	8	0	1	1	0	0	0	0	1	0	0	0	0	0	2	0	1	2
FAM212A	8	0	0	1	0	0	2	0	0	0	0	1	0	0	1	0	1	2
FGR	8	0	8	0	0	0	0	0	0	0	0	0	0	0	0	0	0	0
FTH1	8	1	1	0	0	2	0	0	0	0	1	0	1	0	0	0	2	0
GNB1	8	0	8	0	0	0	0	0	0	0	0	0	0	0	0	0	0	0
GSDMD	8	0	8	0	0	0	0	0	0	0	0	0	0	0	0	0	0	0
GSN	8	0	7	0	0	0	1	0	0	0	0	0	0	0	0	0	0	0
HNRNPM	8	0	8	0	0	0	0	0	0	0	0	0	0	0	0	0	0	0
IGFN1	8	0	0	0	0	0	0	0	0	3	2	0	3	0	0	0	0	0
IGLL1	8	0	0	1	2	0	2	1	1	0	1	0	0	0	0	0	0	0
IL7R	8	0	8	0	0	0	0	0	0	0	0	0	0	0	0	0	0	0
JUND	8	0	4	0	0	0	0	0	1	0	1	0	0	0	0	0	1	1
KIAA1211	8	0	2	1	0	1	0	1	0	0	3	0	0	0	0	0	0	0
KLF13	8	0	3	0	0	0	0	1	2	0	1	0	0	0	1	0	0	0
LOC100848452	8	0	4	0	0	0	0	0	0	0	1	0	0	0	0	0	2	1
LOC101906931	8	0	4	0	0	0	2	0	0	0	0	0	0	0	0	0	0	2
LOC104971252	8	0	0	1	0	0	0	2	2	0	1	1	0	0	0	0	1	0
LOC104971324	8	0	0	0	0	0	0	0	1	0	1	0	0	0	0	0	4	2
LOC104974879	8	0	2	0	0	0	1	0	1	0	1	0	0	1	0	0	1	1
LOC444875	8	0	1	0	0	1	0	0	0	0	1	1	1	1	0	0	0	2
LOC517799	8	0	0	0	1	1	0	0	1	0	1	0	0	1	0	0	1	2
LOC783096	8	0	3	0	0	0	0	0	1	0	3	0	0	0	0	0	0	1
LOC783920	8	0	5	0	0	0	0	0	0	0	1	0	0	0	0	0	1	1
LOC784926	8	0	8	0	0	0	0	0	0	0	0	0	0	0	0	0	0	0
LOC785976	8	0	2	0	1	1	1	2	0	0	1	0	0	0	0	0	0	0
LOC786352	8	0	8	0	0	0	0	0	0	0	0	0	0	0	0	0	0	0
LRP1	8	0	5	0	0	1	1	0	1	0	0	0	0	0	0	0	0	0
LRRK2	8	0	3	0	1	0	0	0	1	0	0	1	1	0	0	0	1	0
MCL1	8	0	8	0	0	0	0	0	0	0	0	0	0	0	0	0	0	0
MFNG	8	0	8	0	0	0	0	0	0	0	0	0	0	0	0	0	0	0
MGC137211	8	0	2	0	2	2	0	1	0	0	0	0	0	0	0	0	0	1
MX1	8	0	8	0	0	0	0	0	0	0	0	0	0	0	0	0	0	0
MYH7	8	0	0	0	0	0	0	0	0	0	0	6	2	0	0	0	0	0
NPR3	8	0	0	0	1	2	0	0	1	0	1	1	1	1	0	0	0	0
PKN1	8	0	8	0	0	0	0	0	0	0	0	0	0	0	0	0	0	0
PTMA	8	0	5	0	1	0	0	0	0	0	0	0	0	1	0	0	1	0
QSOX1	8	0	7	1	0	0	0	0	0	0	0	0	0	0	0	0	0	0
RARA	8	0	8	0	0	0	0	0	0	0	0	0	0	0	0	0	0	0
RASGRP4	8	0	8	0	0	0	0	0	0	0	0	0	0	0	0	0	0	0
RCC2	8	0	8	0	0	0	0	0	0	0	0	0	0	0	0	0	0	0
RNF10	8	0	8	0	0	0	0	0	0	0	0	0	0	0	0	0	0	0
RNF11	8	0	2	0	1	1	0	1	0	0	0	1	1	1	0	0	0	0
ROCK2	8	1	1	0	1	0	0	2	1	0	1	0	0	0	0	0	0	1
RPL35	8	0	1	0	0	0	1	1	1	0	1	0	0	1	0	0	1	1
RPLP0	8	0	1	0	1	0	0	1	1	0	1	0	0	1	0	0	1	1
RPS5	8	0	8	0	0	0	0	0	0	0	0	0	0	0	0	0	0	0
SAFB2	8	0	8	0	0	0	0	0	0	0	0	0	0	0	0	0	0	0
SERINC5	8	0	3	0	2	0	0	0	1	0	0	1	0	0	0	1	0	0
SHISA5	8	0	5	0	0	1	0	0	0	0	0	0	1	0	0	0	1	0
SIGLEC5	8	0	4	0	0	0	0	0	0	0	3	0	0	0	0	0	1	0
SNRNP200	8	0	8	0	0	0	0	0	0	0	0	0	0	0	0	0	0	0
SPATA13	8	0	8	0	0	0	0	0	0	0	0	0	0	0	0	0	0	0
SPRED3	8	2	0	1	0	0	0	2	1	0	0	0	0	1	0	0	0	1
STAG2	8	0	0	0	2	0	3	0	1	0	0	1	0	0	0	0	0	1
STK38	8	0	8	0	0	0	0	0	0	0	0	0	0	0	0	0	0	0
SULT1A1	8	0	8	0	0	0	0	0	0	0	0	0	0	0	0	0	0	0
SUPT5H	8	0	8	0	0	0	0	0	0	0	0	0	0	0	0	0	0	0
TAPBP	8	0	8	0	0	0	0	0	0	0	0	0	0	0	0	0	0	0
TCEA1	8	0	2	0	0	1	0	0	0	0	0	1	1	1	0	0	1	1
TMBIM6	8	0	8	0	0	0	0	0	0	0	0	0	0	0	0	0	0	0
TMEM135	8	0	1	0	1	1	0	1	1	0	1	0	0	1	0	0	0	1
TNPO1	8	0	0	1	1	0	0	1	1	0	0	0	1	1	1	0	0	1
TRGV5-1	8	0	1	1	0	0	0	1	0	1	2	0	0	1	0	0	0	1
UCP2	8	0	7	0	0	0	0	0	0	0	1	0	0	0	0	0	0	0
UTP14A	8	0	8	0	0	0	0	0	0	0	0	0	0	0	0	0	0	0
WAS	8	0	6	0	0	0	0	0	0	0	1	0	0	0	0	0	1	0
WDR1	8	0	8	0	0	0	0	0	0	0	0	0	0	0	0	0	0	0
YWHAH	8	1	1	0	1	0	0	1	1	0	0	1	0	1	0	0	0	1
ZNF283	8	0	0	0	0	1	1	1	1	0	2	0	0	1	0	0	1	0
ADAR	7	0	7	0	0	0	0	0	0	0	0	0	0	0	0	0	0	0
ALDH2	7	0	7	0	0	0	0	0	0	0	0	0	0	0	0	0	0	0
AMFR	7	0	4	0	0	1	0	0	0	0	1	0	1	0	0	0	0	0
ARHGAP1	7	0	7	0	0	0	0	0	0	0	0	0	0	0	0	0	0	0
ATF7IP	7	0	1	0	0	0	0	0	1	0	1	0	1	1	0	0	1	1
ATG16L2	7	0	7	0	0	0	0	0	0	0	0	0	0	0	0	0	0	0
ATP5A1	7	0	5	0	0	0	0	0	0	0	0	2	0	0	0	0	0	0
ATXN2L	7	0	7	0	0	0	0	0	0	0	0	0	0	0	0	0	0	0
CBLN2	7	2	0	0	2	0	0	0	0	0	2	0	0	0	0	0	0	1
CD74	7	0	2	0	0	0	1	0	0	0	1	0	0	0	0	0	2	1
CDC42	7	0	5	0	1	0	0	0	1	0	0	0	0	0	0	0	0	0
CHD3	7	0	7	0	0	0	0	0	0	0	0	0	0	0	0	0	0	0
CX3CR1	7	0	7	0	0	0	0	0	0	0	0	0	0	0	0	0	0	0
CYB5R3	7	0	6	0	0	0	0	0	0	0	0	0	0	1	0	0	0	0
DAZAP2	7	0	7	0	0	0	0	0	0	0	0	0	0	0	0	0	0	0
DDX3X	7	0	7	0	0	0	0	0	0	0	0	0	0	0	0	0	0	0
DYNC1H1	7	0	7	0	0	0	0	0	0	0	0	0	0	0	0	0	0	0
ECE1	7	0	7	0	0	0	0	0	0	0	0	0	0	0	0	0	0	0
ESYT1	7	0	7	0	0	0	0	0	0	0	0	0	0	0	0	0	0	0
EVL	7	0	7	0	0	0	0	0	0	0	0	0	0	0	0	0	0	0
FAM150B	7	0	0	0	0	0	1	0	1	0	1	0	0	1	0	0	2	1
FLNA	7	0	7	0	0	0	0	0	0	0	0	0	0	0	0	0	0	0
FYB	7	0	5	0	0	0	0	0	0	0	2	0	0	0	0	0	0	0
G6PD	7	0	7	0	0	0	0	0	0	0	0	0	0	0	0	0	0	0
GDI1	7	0	7	0	0	0	0	0	0	0	0	0	0	0	0	0	0	0
GIMAP5	7	0	5	0	0	0	0	0	0	0	0	0	0	0	0	0	2	0
GMIP	7	0	7	0	0	0	0	0	0	0	0	0	0	0	0	0	0	0
GNAI2	7	0	7	0	0	0	0	0	0	0	0	0	0	0	0	0	0	0
H6PD	7	0	1	0	0	1	0	1	1	0	1	1	0	0	0	0	0	1
HK3	7	0	7	0	0	0	0	0	0	0	0	0	0	0	0	0	0	0
HMCES	7	0	7	0	0	0	0	0	0	0	0	0	0	0	0	0	0	0
IGJ	7	0	0	0	0	0	0	0	1	0	3	0	0	0	0	0	0	3
IL13RA1	7	0	5	0	0	1	0	0	0	0	0	0	0	1	0	0	0	0
IRF5	7	0	3	0	0	0	0	1	1	0	1	0	0	0	0	0	0	1
ITGB5	7	1	0	0	1	1	0	1	1	0	0	1	0	0	0	0	1	0
KDM2A	7	0	6	0	1	0	0	0	0	0	0	0	0	0	0	0	0	0
LFNG	7	0	7	0	0	0	0	0	0	0	0	0	0	0	0	0	0	0
LGALS9	7	0	7	0	0	0	0	0	0	0	0	0	0	0	0	0	0	0
LGMN	7	0	7	0	0	0	0	0	0	0	0	0	0	0	0	0	0	0
LOC100335205	7	0	4	0	0	0	0	0	0	0	1	0	0	0	0	0	1	1
LOC100337053	7	0	2	0	0	0	0	0	0	0	0	0	0	0	0	0	4	1
LOC101902625	7	0	1	0	0	0	1	0	0	0	0	0	0	0	0	0	1	4
LOC101903005	7	0	7	0	0	0	0	0	0	0	0	0	0	0	0	0	0	0
LOC101903335	7	0	0	1	1	1	0	0	0	0	0	1	1	0	1	0	1	0
LOC104970836	7	0	7	0	0	0	0	0	0	0	0	0	0	0	0	0	0	0
LOC104971923	7	0	0	0	0	1	0	2	2	0	0	0	1	0	1	0	0	0
LOC104972499	7	0	1	1	0	0	0	0	0	0	1	0	0	0	0	0	4	0
LOC104973846	7	0	0	0	0	1	1	1	1	0	1	0	0	1	0	0	0	1
LOC104976417	7	0	0	1	0	0	1	4	0	0	0	0	0	0	0	0	0	1
LOC509782	7	1	0	0	0	0	0	0	0	0	1	1	0	0	0	0	0	4
LOC512867	7	0	7	0	0	0	0	0	0	0	0	0	0	0	0	0	0	0
LOC512881	7	0	0	0	0	0	0	0	2	1	0	0	0	2	0	0	0	2
LOC534871	7	0	4	0	0	0	0	0	0	0	0	1	0	1	0	0	0	1
LOC538493	7	1	4	0	0	0	0	0	0	0	0	0	1	0	0	0	1	0
LOC617702	7	0	5	0	0	0	0	0	0	0	1	0	0	0	0	0	1	0
LOC784541	7	0	1	1	1	0	0	0	0	0	2	0	1	0	0	0	1	0
LOC785996	7	0	0	0	0	0	0	0	0	0	0	0	0	0	0	0	0	7
LOC790042	7	0	7	0	0	0	0	0	0	0	0	0	0	0	0	0	0	0
LPIN1	7	1	0	0	0	2	0	0	1	0	0	1	1	0	0	0	0	1
LRCH4	7	0	7	0	0	0	0	0	0	0	0	0	0	0	0	0	0	0
MAN2B1	7	0	7	0	0	0	0	0	0	0	0	0	0	0	0	0	0	0
MAP7D1	7	0	7	0	0	0	0	0	0	0	0	0	0	0	0	0	0	0
MAST3	7	0	7	0	0	0	0	0	0	0	0	0	0	0	0	0	0	0
MBD3	7	0	2	0	0	0	0	1	2	0	0	1	0	0	0	0	0	1
MBP	7	3	1	0	0	0	0	0	0	0	0	0	0	0	3	0	0	0
MIR584-4	7	0	0	1	0	2	1	1	0	0	0	0	1	0	0	0	1	0
MIR592	7	0	1	0	0	0	0	1	2	0	2	0	0	1	0	0	0	0
MTO1	7	0	0	0	1	0	0	1	2	0	1	0	0	0	0	0	0	2
MYH1	7	0	0	0	0	0	0	0	0	0	0	0	7	0	0	0	0	0
MYO1F	7	0	7	0	0	0	0	0	0	0	0	0	0	0	0	0	0	0
N4BP2L2	7	0	1	0	0	0	2	1	0	0	0	1	1	1	0	0	0	0
NMRK2	7	1	0	0	0	0	0	0	0	1	0	3	2	0	0	0	0	0
NRIP3	7	0	0	0	0	0	2	1	1	0	0	1	1	0	0	0	1	0
NUCB1	7	0	6	0	1	0	0	0	0	0	0	0	0	0	0	0	0	0
OTUD5	7	0	7	0	0	0	0	0	0	0	0	0	0	0	0	0	0	0
PFKFB3	7	0	7	0	0	0	0	0	0	0	0	0	0	0	0	0	0	0
PHF23	7	0	3	1	0	0	0	0	0	0	0	0	1	0	0	0	1	1
PNPLA6	7	0	2	0	1	0	1	2	0	0	0	0	0	0	0	0	0	1
PPP1R9B	7	0	7	0	0	0	0	0	0	0	0	0	0	0	0	0	0	0
PTPN11	7	1	2	0	1	0	0	0	1	0	0	0	0	1	0	0	0	1
RAPGEF1	7	0	7	0	0	0	0	0	0	0	0	0	0	0	0	0	0	0
RDX	7	1	0	1	1	1	0	0	1	0	0	1	1	0	0	0	0	0
RHOF	7	0	7	0	0	0	0	0	0	0	0	0	0	0	0	0	0	0
RPL10	7	0	3	0	0	0	1	1	0	0	0	0	0	0	0	0	1	1
RPL32	7	0	3	0	0	0	1	1	1	0	1	0	0	0	0	0	0	0
RPN1	7	0	7	0	0	0	0	0	0	0	0	0	0	0	0	0	0	0
RPS7	7	0	4	0	0	0	0	0	0	0	1	0	0	0	0	0	2	0
S100A11	7	0	4	0	1	0	1	0	0	0	0	0	0	0	0	0	1	0
S1PR4	7	0	7	0	0	0	0	0	0	0	0	0	0	0	0	0	0	0
SAMD4B	7	0	2	0	1	0	0	0	0	0	0	0	0	1	1	0	1	1
SAMHD1	7	0	6	0	0	0	0	0	0	0	0	0	0	0	0	0	1	0
SELPLG	7	0	7	0	0	0	0	0	0	0	0	0	0	0	0	0	0	0
SERPINE2	7	1	1	0	1	0	1	0	1	0	1	0	0	1	0	0	0	0
SF1	7	0	7	0	0	0	0	0	0	0	0	0	0	0	0	0	0	0
SLC13A5	7	0	7	0	0	0	0	0	0	0	0	0	0	0	0	0	0	0
SLC38A10	7	0	6	0	0	0	0	0	0	0	0	0	0	0	0	0	1	0
SLC44A2	7	0	7	0	0	0	0	0	0	0	0	0	0	0	0	0	0	0
SPHK2	7	0	1	0	1	1	1	0	1	0	0	0	0	1	1	0	0	0
SPI1	7	0	7	0	0	0	0	0	0	0	0	0	0	0	0	0	0	0
TBC1D10A	7	0	1	0	1	1	1	0	1	0	1	0	0	0	0	0	1	0
TCF7	7	0	7	0	0	0	0	0	0	0	0	0	0	0	0	0	0	0
TREML2	7	0	7	0	0	0	0	0	0	0	0	0	0	0	0	0	0	0
TUBGCP2	7	0	1	0	0	0	1	1	1	0	1	0	0	0	0	0	1	1
TXNDC9	7	0	1	0	0	0	0	1	1	0	1	1	0	0	0	0	1	1
TXNIP	7	0	6	0	0	0	0	0	0	0	1	0	0	0	0	0	0	0
UBE2I	7	0	2	1	0	0	0	1	0	0	0	1	0	0	0	0	1	1
VASP	7	0	7	0	0	0	0	0	0	0	0	0	0	0	0	0	0	0
WDR53	7	0	1	0	1	0	0	1	1	0	1	1	0	0	0	0	1	0
YWHAB	7	0	7	0	0	0	0	0	0	0	0	0	0	0	0	0	0	0
ZDHHC2	7	1	1	0	1	0	1	0	0	0	0	0	0	1	1	0	1	0
ACTG1	6	0	5	0	0	0	0	0	0	0	0	0	0	0	0	0	1	0
ACTR2	6	0	6	0	0	0	0	0	0	0	0	0	0	0	0	0	0	0
ADD1	6	0	6	0	0	0	0	0	0	0	0	0	0	0	0	0	0	0
ANXA1	6	0	6	0	0	0	0	0	0	0	0	0	0	0	0	0	0	0
AP3D1	6	0	6	0	0	0	0	0	0	0	0	0	0	0	0	0	0	0
ARHGAP27	6	0	3	0	0	0	0	0	0	0	0	0	0	0	0	0	1	2
ARHGDIA	6	0	6	0	0	0	0	0	0	0	0	0	0	0	0	0	0	0
ARHGEF18	6	0	6	0	0	0	0	0	0	0	0	0	0	0	0	0	0	0
ARID1A	6	0	2	0	0	0	0	2	0	0	1	0	0	0	0	0	1	0
ARMC10	6	1	1	1	1	0	0	0	1	0	1	0	0	0	0	0	0	0
ASRGL1	6	0	6	0	0	0	0	0	0	0	0	0	0	0	0	0	0	0
ATP2B2	6	1	1	1	0	1	0	2	0	0	0	0	0	0	0	0	0	0
BCL9L	6	0	6	0	0	0	0	0	0	0	0	0	0	0	0	0	0	0
BIRC2	6	0	0	0	1	1	0	0	1	0	1	0	1	0	1	0	0	0
BOLA-DQB	6	0	6	0	0	0	0	0	0	0	0	0	0	0	0	0	0	0
BOLA-DRB3	6	0	4	0	0	0	0	0	0	0	0	0	0	0	0	0	2	0
C3H1orf123	6	0	2	0	1	0	0	0	1	0	1	0	0	0	0	0	0	1
C7H19orf25	6	0	1	0	1	0	0	1	0	0	1	0	0	0	1	0	0	1
CAPZB	6	0	6	0	0	0	0	0	0	0	0	0	0	0	0	0	0	0
CD22	6	0	6	0	0	0	0	0	0	0	0	0	0	0	0	0	0	0
CD47	6	0	6	0	0	0	0	0	0	0	0	0	0	0	0	0	0	0
CD81	6	0	3	0	1	1	0	1	0	0	0	0	0	0	0	0	0	0
CDKN1B	6	0	6	0	0	0	0	0	0	0	0	0	0	0	0	0	0	0
CEACAM6	6	0	3	0	0	0	0	0	1	0	1	0	0	0	0	0	1	0
CFD	6	0	6	0	0	0	0	0	0	0	0	0	0	0	0	0	0	0
CTR9	6	0	1	0	1	0	0	0	1	0	1	0	1	0	0	0	1	0
CTSH	6	0	6	0	0	0	0	0	0	0	0	0	0	0	0	0	0	0
DDOST	6	0	2	1	0	0	0	1	1	0	0	0	0	0	0	0	0	1
DDX39A	6	0	6	0	0	0	0	0	0	0	0	0	0	0	0	0	0	0
DDX6	6	0	6	0	0	0	0	0	0	0	0	0	0	0	0	0	0	0
DIS3	6	0	1	0	0	0	0	0	1	0	1	0	0	1	0	0	1	1
DONSON	6	1	0	1	1	0	0	0	0	0	2	0	0	0	0	0	1	0
EIF3H	6	0	6	0	0	0	0	0	0	0	0	0	0	0	0	0	0	0
ELMO2	6	0	6	0	0	0	0	0	0	0	0	0	0	0	0	0	0	0
ETS2	6	1	1	0	0	0	0	0	1	0	0	1	1	0	0	0	0	1
FAM65B	6	0	6	0	0	0	0	0	0	0	0	0	0	0	0	0	0	0
GBE1	6	1	1	0	0	0	0	0	1	0	1	1	1	0	0	0	0	0
GPR56	6	0	6	0	0	0	0	0	0	0	0	0	0	0	0	0	0	0
GPSM3	6	0	6	0	0	0	0	0	0	0	0	0	0	0	0	0	0	0
H2AFZ	6	1	1	1	1	0	0	0	0	0	1	0	0	0	0	0	0	1
HCK	6	0	6	0	0	0	0	0	0	0	0	0	0	0	0	0	0	0
HNRNPH1	6	0	6	0	0	0	0	0	0	0	0	0	0	0	0	0	0	0
HSF1	6	0	2	0	0	0	0	1	0	0	0	0	0	1	0	0	0	2
HSP90AB1	6	0	6	0	0	0	0	0	0	0	0	0	0	0	0	0	0	0
IDS	6	1	0	0	0	0	0	1	1	0	0	1	0	0	1	0	0	1
IL17RA	6	0	6	0	0	0	0	0	0	0	0	0	0	0	0	0	0	0
IL32	6	0	6	0	0	0	0	0	0	0	0	0	0	0	0	0	0	0
IRF1	6	0	6	0	0	0	0	0	0	0	0	0	0	0	0	0	0	0
JAK1	6	0	6	0	0	0	0	0	0	0	0	0	0	0	0	0	0	0
KIAA1456	6	1	3	0	0	0	0	1	0	0	0	0	0	0	0	0	1	0
KMT2E	6	0	6	0	0	0	0	0	0	0	0	0	0	0	0	0	0	0
LAMP1	6	0	6	0	0	0	0	0	0	0	0	0	0	0	0	0	0	0
LDHA	6	0	6	0	0	0	0	0	0	0	0	0	0	0	0	0	0	0
LOC100847986	6	0	1	0	0	1	2	0	1	0	0	0	0	0	0	0	0	1
LOC100850238	6	0	3	0	0	1	0	0	1	0	1	0	0	0	0	0	0	0
LOC101902231	6	0	0	0	0	0	1	0	1	0	1	0	0	1	1	0	0	1
LOC101902555	6	0	2	1	0	0	0	0	1	0	1	0	0	0	0	0	1	0
LOC101903866	6	0	0	0	0	0	1	0	0	0	0	0	0	0	0	0	0	5
LOC101906779	6	0	1	0	0	0	0	1	1	0	0	0	0	1	0	0	1	1
LOC104969122	6	0	1	0	0	1	1	1	0	0	1	0	0	0	0	0	0	1
LOC104970674	6	0	0	1	0	0	0	1	2	0	1	0	0	0	0	0	0	1
LOC104970749	6	0	0	0	0	0	2	0	2	0	0	0	0	0	0	0	0	2
LOC104971849	6	0	0	0	1	0	1	0	1	0	2	0	0	0	1	0	0	0
LOC104972344	6	0	0	1	0	0	0	0	1	0	0	0	0	0	1	0	0	3
LOC104972730	6	0	0	1	1	0	0	0	1	0	0	0	1	0	1	0	0	1
LOC509006	6	0	5	0	0	0	0	0	0	0	1	0	0	0	0	0	0	0
LOC613570	6	0	0	0	0	0	0	0	0	0	4	0	0	0	2	0	0	0
LOC618733	6	0	6	0	0	0	0	0	0	0	0	0	0	0	0	0	0	0
LOC781710	6	0	1	0	0	1	1	0	0	0	1	0	0	0	1	0	1	0
LOC782046	6	0	0	1	0	0	0	0	2	0	0	0	0	2	0	1	0	0
LOC782062	6	0	3	0	0	0	1	0	1	0	1	0	0	0	0	0	0	0
LOC786987	6	0	6	0	0	0	0	0	0	0	0	0	0	0	0	0	0	0
LOC790278	6	1	0	1	0	0	0	0	0	0	2	0	0	1	0	0	1	0
LRRFIP1	6	0	6	0	0	0	0	0	0	0	0	0	0	0	0	0	0	0
LY6E	6	1	5	0	0	0	0	0	0	0	0	0	0	0	0	0	0	0
MAP4	6	0	5	0	0	0	0	0	0	0	0	0	1	0	0	0	0	0
MFAP1	6	0	1	0	0	0	1	1	0	0	1	0	0	1	1	0	0	0
MFN1	6	0	1	1	0	0	2	0	0	0	1	0	0	0	0	0	0	1
MPP1	6	0	6	0	0	0	0	0	0	0	0	0	0	0	0	0	0	0
MSN	6	0	6	0	0	0	0	0	0	0	0	0	0	0	0	0	0	0
MYL12A	6	0	2	0	0	0	0	1	0	0	0	2	1	0	0	0	0	0
MYL6	6	0	1	1	0	0	2	0	1	0	1	0	0	0	0	0	0	0
NCKAP1L	6	0	6	0	0	0	0	0	0	0	0	0	0	0	0	0	0	0
NCL	6	0	5	0	0	0	0	0	0	0	0	0	0	0	0	0	0	1
NDFIP1	6	1	4	0	0	0	0	0	0	0	1	0	0	0	0	0	0	0
NFE2	6	0	6	0	0	0	0	0	0	0	0	0	0	0	0	0	0	0
NRADD	6	0	6	0	0	0	0	0	0	0	0	0	0	0	0	0	0	0
NUMA1	6	0	6	0	0	0	0	0	0	0	0	0	0	0	0	0	0	0
ODF2L	6	0	0	1	1	0	0	1	1	0	0	0	0	1	0	0	1	0
PABPN1	6	0	5	0	1	0	0	0	0	0	0	0	0	0	0	0	0	0
PACS1	6	0	3	0	0	0	0	0	0	0	1	0	0	0	0	0	2	0
PAIP2B	6	0	1	0	0	0	0	1	0	0	1	1	1	0	0	0	0	1
PCCA	6	0	0	0	0	1	0	1	1	0	0	1	0	0	1	0	0	1
PILRA	6	0	6	0	0	0	0	0	0	0	0	0	0	0	0	0	0	0
PLEKHM1	6	0	4	0	0	0	0	0	0	0	1	0	0	0	0	0	1	0
PLP1	6	0	0	0	0	0	0	0	0	0	0	0	0	0	6	0	0	0
POLD1	6	0	1	0	0	0	1	1	0	0	1	0	0	0	0	0	0	2
PPARD	6	1	1	0	1	0	0	0	1	0	0	0	1	0	0	0	0	1
PPT1	6	0	6	0	0	0	0	0	0	0	0	0	0	0	0	0	0	0
PRND	6	0	4	0	0	0	0	0	2	0	0	0	0	0	0	0	0	0
PTP4A2	6	0	5	0	0	0	0	0	0	0	0	1	0	0	0	0	0	0
PTPN7	6	0	6	0	0	0	0	0	0	0	0	0	0	0	0	0	0	0
PXN	6	0	6	0	0	0	0	0	0	0	0	0	0	0	0	0	0	0
R3HDM2	6	0	1	0	0	0	1	1	0	0	1	0	0	0	0	0	1	1
RABGAP1L	6	0	4	0	1	0	0	0	0	0	0	0	0	0	0	0	1	0
RASGRP2	6	0	6	0	0	0	0	0	0	0	0	0	0	0	0	0	0	0
RASL12	6	0	0	0	1	0	0	0	1	0	1	1	0	0	0	0	1	1
RASSF5	6	0	6	0	0	0	0	0	0	0	0	0	0	0	0	0	0	0
RBM10	6	0	6	0	0	0	0	0	0	0	0	0	0	0	0	0	0	0
RFTN1	6	0	6	0	0	0	0	0	0	0	0	0	0	0	0	0	0	0
RNASET2	6	0	6	0	0	0	0	0	0	0	0	0	0	0	0	0	0	0
RPL21	6	0	3	0	0	0	0	0	1	0	1	0	0	0	0	0	1	0
RPL31	6	0	4	0	0	0	0	0	0	0	1	0	0	0	0	0	0	1
RPLP2	6	0	2	0	0	0	0	0	1	0	1	0	0	1	0	0	1	0
RPS2	6	0	3	0	0	0	0	0	0	0	2	0	0	0	0	0	0	1
RPS9	6	0	3	0	0	0	0	1	0	0	1	0	0	1	0	0	0	0
S100A4	6	0	6	0	0	0	0	0	0	0	0	0	0	0	0	0	0	0
SAPCD1	6	0	1	0	0	0	0	1	1	0	1	0	0	0	1	0	0	1
SBNO2	6	0	6	0	0	0	0	0	0	0	0	0	0	0	0	0	0	0
SDCBP	6	0	6	0	0	0	0	0	0	0	0	0	0	0	0	0	0	0
SEMA4D	6	0	6	0	0	0	0	0	0	0	0	0	0	0	0	0	0	0
SERINC1	6	1	4	0	0	0	0	0	0	0	0	0	0	0	1	0	0	0
SFPQ	6	0	5	0	0	0	0	0	0	0	0	0	0	0	0	0	0	1
SKI	6	0	6	0	0	0	0	0	0	0	0	0	0	0	0	0	0	0
SLIT3	6	0	0	0	1	0	0	1	1	0	1	0	0	0	1	0	0	1
SND1	6	0	6	0	0	0	0	0	0	0	0	0	0	0	0	0	0	0
SSR4	6	0	5	0	0	0	0	0	0	0	0	0	0	0	0	0	0	1
STARD8	6	1	0	0	0	0	1	0	1	0	1	1	0	0	0	0	1	0
SYNE1	6	0	4	0	0	0	0	0	0	0	1	0	0	0	1	0	0	0
TAF15	6	0	6	0	0	0	0	0	0	0	0	0	0	0	0	0	0	0
TAL1	6	0	6	0	0	0	0	0	0	0	0	0	0	0	0	0	0	0
TARS2	6	0	3	0	0	0	0	1	0	0	1	0	0	0	0	0	1	0
THEMIS2	6	0	5	0	0	0	0	0	0	0	0	0	0	0	0	0	0	1
TMCC2	6	1	0	0	1	0	0	1	0	0	0	1	0	1	1	0	0	0
U2AF2	6	0	6	0	0	0	0	0	0	0	0	0	0	0	0	0	0	0
ULBP15	6	0	3	0	0	0	0	0	0	0	0	1	0	0	0	0	1	1
VTN	6	0	0	0	0	6	0	0	0	0	0	0	0	0	0	0	0	0
WWP2	6	0	6	0	0	0	0	0	0	0	0	0	0	0	0	0	0	0
ZNF18	6	0	1	0	0	0	0	1	0	0	0	1	0	0	1	0	1	1
ABHD12	5	0	5	0	0	0	0	0	0	0	0	0	0	0	0	0	0	0
ABR	5	0	5	0	0	0	0	0	0	0	0	0	0	0	0	0	0	0
ACIN1	5	0	5	0	0	0	0	0	0	0	0	0	0	0	0	0	0	0
ACSL5	5	0	5	0	0	0	0	0	0	0	0	0	0	0	0	0	0	0
ACTA1	5	0	0	0	0	0	0	0	0	0	0	4	1	0	0	0	0	0
ACTG2	5	0	0	1	1	0	0	0	0	0	1	0	0	0	0	0	1	1
ACTN4	5	0	5	0	0	0	0	0	0	0	0	0	0	0	0	0	0	0
ACTR3	5	0	5	0	0	0	0	0	0	0	0	0	0	0	0	0	0	0
ADAM8	5	0	5	0	0	0	0	0	0	0	0	0	0	0	0	0	0	0
ADCY7	5	0	5	0	0	0	0	0	0	0	0	0	0	0	0	0	0	0
AES	5	0	3	0	0	0	0	0	1	0	0	0	0	0	0	0	0	1
ALB	5	0	0	0	0	5	0	0	0	0	0	0	0	0	0	0	0	0
APLP2	5	0	4	0	0	0	0	1	0	0	0	0	0	0	0	0	0	0
APOBR	5	0	5	0	0	0	0	0	0	0	0	0	0	0	0	0	0	0
ARPC5	5	0	5	0	0	0	0	0	0	0	0	0	0	0	0	0	0	0
ATP6V0C	5	0	5	0	0	0	0	0	0	0	0	0	0	0	0	0	0	0
BAIAP2L1	5	0	0	1	0	0	0	1	1	0	0	0	0	1	0	0	0	1
BAK1	5	0	5	0	0	0	0	0	0	0	0	0	0	0	0	0	0	0
BOLA-DMA	5	0	4	0	1	0	0	0	0	0	0	0	0	0	0	0	0	0
BRD4	5	0	5	0	0	0	0	0	0	0	0	0	0	0	0	0	0	0
BZRAP1	5	1	3	0	0	0	0	1	0	0	0	0	0	0	0	0	0	0
C23H6orf25	5	0	5	0	0	0	0	0	0	0	0	0	0	0	0	0	0	0
C28H10orf54	5	0	5	0	0	0	0	0	0	0	0	0	0	0	0	0	0	0
CALCOCO1	5	0	5	0	0	0	0	0	0	0	0	0	0	0	0	0	0	0
CCNI	5	0	4	0	0	0	0	0	1	0	0	0	0	0	0	0	0	0
CD27	5	0	5	0	0	0	0	0	0	0	0	0	0	0	0	0	0	0
CD82	5	0	5	0	0	0	0	0	0	0	0	0	0	0	0	0	0	0
CD8A	5	0	5	0	0	0	0	0	0	0	0	0	0	0	0	0	0	0
CDC42SE1	5	0	5	0	0	0	0	0	0	0	0	0	0	0	0	0	0	0
CEBPD	5	0	5	0	0	0	0	0	0	0	0	0	0	0	0	0	0	0
CELF1	5	0	5	0	0	0	0	0	0	0	0	0	0	0	0	0	0	0
CERS2	5	0	5	0	0	0	0	0	0	0	0	0	0	0	0	0	0	0
CHD4	5	0	5	0	0	0	0	0	0	0	0	0	0	0	0	0	0	0
CIR1	5	0	1	0	1	0	0	0	0	0	0	0	1	0	0	0	1	1
CNDP2	5	0	5	0	0	0	0	0	0	0	0	0	0	0	0	0	0	0
CNN2	5	0	5	0	0	0	0	0	0	0	0	0	0	0	0	0	0	0
COLGALT1	5	0	5	0	0	0	0	0	0	0	0	0	0	0	0	0	0	0
CTSC	5	0	5	0	0	0	0	0	0	0	0	0	0	0	0	0	0	0
DAP	5	0	5	0	0	0	0	0	0	0	0	0	0	0	0	0	0	0
DENND1C	5	0	5	0	0	0	0	0	0	0	0	0	0	0	0	0	0	0
DGKD	5	0	3	0	0	0	0	1	0	0	1	0	0	0	0	0	0	0
DPYSL2	5	0	4	0	0	0	0	0	0	0	0	0	0	0	1	0	0	0
EFR3A	5	0	3	1	0	0	0	0	0	0	1	0	0	0	0	0	0	0
EIF3D	5	0	5	0	0	0	0	0	0	0	0	0	0	0	0	0	0	0
EMILIN2	5	0	5	0	0	0	0	0	0	0	0	0	0	0	0	0	0	0
EWSR1	5	0	5	0	0	0	0	0	0	0	0	0	0	0	0	0	0	0
F2RL1	5	0	0	1	1	0	0	0	1	0	0	0	0	0	0	1	0	1
FAM168B	5	0	4	0	0	0	0	0	0	0	0	0	0	0	0	0	0	1
FBXL5	5	0	3	0	1	0	0	0	1	0	0	0	0	0	0	0	0	0
FCN1	5	0	5	0	0	0	0	0	0	0	0	0	0	0	0	0	0	0
FLII	5	0	5	0	0	0	0	0	0	0	0	0	0	0	0	0	0	0
FZD8	5	0	0	0	0	0	1	1	0	0	2	0	0	0	0	0	1	0
GANAB	5	0	5	0	0	0	0	0	0	0	0	0	0	0	0	0	0	0
GLYCTK	5	0	1	0	0	1	0	0	1	0	0	0	0	0	1	0	0	1
GMFG	5	0	5	0	0	0	0	0	0	0	0	0	0	0	0	0	0	0
GNA13	5	0	4	0	0	0	0	0	0	0	0	0	0	0	0	0	1	0
GNB2	5	0	5	0	0	0	0	0	0	0	0	0	0	0	0	0	0	0
GRB2	5	0	5	0	0	0	0	0	0	0	0	0	0	0	0	0	0	0
H1FX	5	0	5	0	0	0	0	0	0	0	0	0	0	0	0	0	0	0
HCFC1	5	0	5	0	0	0	0	0	0	0	0	0	0	0	0	0	0	0
HNRNPA2B1	5	0	4	0	0	0	0	0	0	0	0	0	0	0	1	0	0	0
HSPB6	5	0	0	0	0	0	1	0	1	0	0	1	2	0	0	0	0	0
IARS2	5	0	0	1	0	0	0	0	1	0	0	1	1	0	0	0	0	1
IDO1	5	0	5	0	0	0	0	0	0	0	0	0	0	0	0	0	0	0
IFI47	5	0	5	0	0	0	0	0	0	0	0	0	0	0	0	0	0	0
IFIT1	5	0	5	0	0	0	0	0	0	0	0	0	0	0	0	0	0	0
IKZF1	5	0	5	0	0	0	0	0	0	0	0	0	0	0	0	0	0	0
IL10RA	5	0	5	0	0	0	0	0	0	0	0	0	0	0	0	0	0	0
IQGAP1	5	0	5	0	0	0	0	0	0	0	0	0	0	0	0	0	0	0
IRAK1	5	0	4	0	0	0	0	0	0	0	0	0	0	0	0	0	1	0
ITGB2	5	0	5	0	0	0	0	0	0	0	0	0	0	0	0	0	0	0
ITM2C	5	0	5	0	0	0	0	0	0	0	0	0	0	0	0	0	0	0
KCTD2	5	0	5	0	0	0	0	0	0	0	0	0	0	0	0	0	0	0
KHSRP	5	0	5	0	0	0	0	0	0	0	0	0	0	0	0	0	0	0
KLF2	5	0	5	0	0	0	0	0	0	0	0	0	0	0	0	0	0	0
KPNA3	5	0	1	0	0	0	0	0	0	0	0	1	1	0	1	0	0	1
LAPTM5	5	0	5	0	0	0	0	0	0	0	0	0	0	0	0	0	0	0
LBH	5	0	5	0	0	0	0	0	0	0	0	0	0	0	0	0	0	0
LDB1	5	0	5	0	0	0	0	0	0	0	0	0	0	0	0	0	0	0
LILRA4	5	0	3	0	0	0	0	0	1	0	0	0	0	0	0	0	1	0
LIMD2	5	0	5	0	0	0	0	0	0	0	0	0	0	0	0	0	0	0
LMAN1	5	0	1	0	0	1	0	0	1	0	0	0	1	0	0	0	0	1
LOC100137883	5	0	1	0	0	1	0	0	0	0	0	0	0	1	0	0	1	1
LOC100337296	5	0	4	0	0	0	0	0	1	0	0	0	0	0	0	0	0	0
LOC100337367	5	0	0	0	0	0	0	0	1	0	1	0	1	0	0	0	1	1
LOC100847245	5	0	2	0	0	0	1	0	0	0	0	0	0	0	0	0	0	2
LOC100848815	5	0	5	0	0	0	0	0	0	0	0	0	0	0	0	0	0	0
LOC100851455	5	0	1	0	0	0	1	0	1	0	0	1	0	0	0	0	0	1
LOC101902705	5	0	1	0	0	1	0	0	0	0	1	0	0	0	0	0	1	1
LOC101904912	5	0	0	0	1	1	0	0	0	0	0	0	0	0	2	0	1	0
LOC101908540	5	0	0	0	0	1	1	0	0	0	2	0	0	0	0	0	1	0
LOC101908689	5	0	1	0	0	0	0	0	0	0	2	0	0	0	0	0	2	0
LOC101908765	5	0	3	0	0	0	0	0	0	0	1	0	0	0	0	0	0	1
LOC101909969	5	0	0	0	1	0	0	1	0	0	0	0	0	1	1	0	0	1
LOC104968634	5	0	1	0	0	0	0	0	1	0	0	0	0	1	0	0	1	1
LOC104968816	5	0	1	0	0	0	0	0	1	0	1	0	0	0	0	0	1	1
LOC104968838	5	0	0	0	0	2	0	0	0	0	0	0	1	0	0	0	0	2
LOC104970530	5	1	0	1	0	0	1	1	0	0	0	0	0	1	0	0	0	0
LOC104972352	5	0	1	1	0	0	0	0	1	0	0	0	1	0	0	0	0	1
LOC104976564	5	1	0	0	0	0	0	0	1	0	0	1	0	0	0	1	0	1
LOC104976701	5	0	1	0	1	0	1	0	1	0	0	0	0	1	0	0	0	0
LOC407171	5	0	5	0	0	0	0	0	0	0	0	0	0	0	0	0	0	0
LOC508153	5	0	5	0	0	0	0	0	0	0	0	0	0	0	0	0	0	0
LOC512286	5	0	5	0	0	0	0	0	0	0	0	0	0	0	0	0	0	0
LOC530077	5	0	5	0	0	0	0	0	0	0	0	0	0	0	0	0	0	0
LOC619159	5	0	5	0	0	0	0	0	0	0	0	0	0	0	0	0	0	0
LOC784517	5	0	2	0	0	0	0	0	0	0	2	0	0	0	0	0	1	0
LOC786101	5	0	2	0	0	0	0	0	0	0	0	2	1	0	0	0	0	0
LOC789229	5	0	4	0	0	0	0	0	0	0	1	0	0	0	0	0	0	0
LOC789522	5	0	0	2	0	0	0	1	1	0	0	0	0	1	0	0	0	0
LOC790009	5	0	2	1	0	0	0	0	0	0	0	0	0	0	1	0	1	0
LPCAT1	5	0	2	0	0	0	0	0	0	0	2	0	0	0	0	0	1	0
MAN1B1	5	0	1	1	0	0	0	0	1	0	0	0	0	1	0	0	1	0
MAP4K2	5	0	4	0	0	0	0	0	1	0	0	0	0	0	0	0	0	0
MAPKAPK2	5	0	5	0	0	0	0	0	0	0	0	0	0	0	0	0	0	0
MED15	5	0	5	0	0	0	0	0	0	0	0	0	0	0	0	0	0	0
MIA3	5	0	3	0	1	0	0	0	0	0	0	0	0	0	0	0	0	1
MORF4L1	5	0	3	0	0	0	0	0	0	0	0	0	0	0	1	0	1	0
MOV10	5	0	5	0	0	0	0	0	0	0	0	0	0	0	0	0	0	0
MVP	5	0	5	0	0	0	0	0	0	0	0	0	0	0	0	0	0	0
NCF1	5	0	5	0	0	0	0	0	0	0	0	0	0	0	0	0	0	0
NCOR2	5	0	5	0	0	0	0	0	0	0	0	0	0	0	0	0	0	0
NFATC4	5	0	0	0	0	0	1	0	1	0	1	0	0	1	0	0	0	1
NONO	5	0	4	0	0	0	0	0	0	0	0	0	0	1	0	0	0	0
NPC2	5	0	5	0	0	0	0	0	0	0	0	0	0	0	0	0	0	0
NPM1	5	0	5	0	0	0	0	0	0	0	0	0	0	0	0	0	0	0
NT5C	5	0	5	0	0	0	0	0	0	0	0	0	0	0	0	0	0	0
OBSCN	5	0	0	0	0	0	0	0	0	0	0	0	5	0	0	0	0	0
OSGIN1	5	0	1	0	0	1	0	0	1	0	1	0	0	0	0	0	0	1
PCBP1	5	0	5	0	0	0	0	0	0	0	0	0	0	0	0	0	0	0
PHF1	5	0	5	0	0	0	0	0	0	0	0	0	0	0	0	0	0	0
PIEZO1	5	0	3	1	0	0	0	0	0	0	1	0	0	0	0	0	0	0
PLBD2	5	0	5	0	0	0	0	0	0	0	0	0	0	0	0	0	0	0
PLCXD1	5	0	0	0	1	2	0	1	0	0	0	0	0	0	0	0	1	0
PLEKHO2	5	0	5	0	0	0	0	0	0	0	0	0	0	0	0	0	0	0
PML	5	0	5	0	0	0	0	0	0	0	0	0	0	0	0	0	0	0
POLR2A	5	0	3	0	0	0	0	0	0	0	1	0	0	0	0	0	0	1
PPDPF	5	0	5	0	0	0	0	0	0	0	0	0	0	0	0	0	0	0
PPIA	5	0	4	0	0	0	0	0	0	0	1	0	0	0	0	0	0	0
PRDX6	5	0	5	0	0	0	0	0	0	0	0	0	0	0	0	0	0	0
PRKD2	5	0	5	0	0	0	0	0	0	0	0	0	0	0	0	0	0	0
PRNP	5	0	1	0	0	0	0	1	2	0	0	1	0	0	0	0	0	0
PTBP1	5	0	5	0	0	0	0	0	0	0	0	0	0	0	0	0	0	0
PTGER4	5	0	5	0	0	0	0	0	0	0	0	0	0	0	0	0	0	0
PTPN6	5	0	5	0	0	0	0	0	0	0	0	0	0	0	0	0	0	0
PTPRCAP	5	0	4	0	0	0	0	0	0	0	0	0	0	0	0	0	1	0
PYGL	5	0	5	0	0	0	0	0	0	0	0	0	0	0	0	0	0	0
RAB27B	5	0	0	0	2	0	0	0	1	0	0	0	0	0	0	0	1	1
RAB7A	5	0	5	0	0	0	0	0	0	0	0	0	0	0	0	0	0	0
RAET1E	5	0	1	0	0	0	0	0	0	0	0	2	1	0	0	0	1	0
RAP1GAP2	5	0	5	0	0	0	0	0	0	0	0	0	0	0	0	0	0	0
RBMX	5	0	5	0	0	0	0	0	0	0	0	0	0	0	0	0	0	0
RELA	5	0	5	0	0	0	0	0	0	0	0	0	0	0	0	0	0	0
REPS1	5	0	1	1	0	0	1	0	1	0	0	0	0	0	0	0	1	0
RHOB	5	0	5	0	0	0	0	0	0	0	0	0	0	0	0	0	0	0
RHOG	5	0	5	0	0	0	0	0	0	0	0	0	0	0	0	0	0	0
RPL3	5	0	5	0	0	0	0	0	0	0	0	0	0	0	0	0	0	0
RPL37A	5	0	3	0	0	0	0	0	1	0	0	0	0	0	0	0	1	0
RPL7A	5	0	4	0	0	0	0	1	0	0	0	0	0	0	0	0	0	0
RPS15	5	0	2	0	0	0	0	0	1	0	0	0	0	1	0	0	1	0
RTN3	5	0	5	0	0	0	0	0	0	0	0	0	0	0	0	0	0	0
SELL	5	0	5	0	0	0	0	0	0	0	0	0	0	0	0	0	0	0
SH3BP1	5	0	5	0	0	0	0	0	0	0	0	0	0	0	0	0	0	0
SH3GL1	5	0	5	0	0	0	0	0	0	0	0	0	0	0	0	0	0	0
SIPA1	5	0	5	0	0	0	0	0	0	0	0	0	0	0	0	0	0	0
SLC11A1	5	0	5	0	0	0	0	0	0	0	0	0	0	0	0	0	0	0
SMARCC1	5	0	2	0	1	0	0	0	1	0	0	0	0	0	0	0	0	1
SNN	5	0	5	0	0	0	0	0	0	0	0	0	0	0	0	0	0	0
SP110	5	0	5	0	0	0	0	0	0	0	0	0	0	0	0	0	0	0
SS18L2	5	0	1	0	0	0	0	1	0	0	1	0	1	0	1	0	0	0
STK11	5	0	5	0	0	0	0	0	0	0	0	0	0	0	0	0	0	0
SUCLG2	5	0	3	0	0	0	0	0	1	0	0	1	0	0	0	0	0	0
SYN1	5	2	1	0	0	0	0	0	0	0	1	0	1	0	0	0	0	0
SYNGR2	5	0	5	0	0	0	0	0	0	0	0	0	0	0	0	0	0	0
TAP1	5	0	5	0	0	0	0	0	0	0	0	0	0	0	0	0	0	0
TFE3	5	0	5	0	0	0	0	0	0	0	0	0	0	0	0	0	0	0
THAP4	5	0	1	0	0	0	0	1	1	0	0	1	0	0	0	0	1	0
TKT	5	0	5	0	0	0	0	0	0	0	0	0	0	0	0	0	0	0
TLE3	5	0	5	0	0	0	0	0	0	0	0	0	0	0	0	0	0	0
TMC6	5	0	5	0	0	0	0	0	0	0	0	0	0	0	0	0	0	0
TMEM164	5	0	4	0	0	0	0	0	0	0	1	0	0	0	0	0	0	0
TMEM170A	5	0	2	1	0	1	0	0	1	0	0	0	0	0	0	0	0	0
TMSB10	5	0	2	0	0	0	0	0	0	0	1	0	0	0	0	0	2	0
TNFSF13B	5	0	1	1	0	0	0	0	0	0	1	0	1	0	0	0	0	1
TNIP1	5	0	5	0	0	0	0	0	0	0	0	0	0	0	0	0	0	0
TNK2	5	0	5	0	0	0	0	0	0	0	0	0	0	0	0	0	0	0
TRANK1	5	0	5	0	0	0	0	0	0	0	0	0	0	0	0	0	0	0
TRIM4	5	0	3	0	0	0	0	0	1	0	0	0	0	0	0	0	0	1
TTLL12	5	0	5	0	0	0	0	0	0	0	0	0	0	0	0	0	0	0
TTYH3	5	0	5	0	0	0	0	0	0	0	0	0	0	0	0	0	0	0
TUBA1B	5	0	5	0	0	0	0	0	0	0	0	0	0	0	0	0	0	0
UBA1	5	0	5	0	0	0	0	0	0	0	0	0	0	0	0	0	0	0
UBD	5	0	5	0	0	0	0	0	0	0	0	0	0	0	0	0	0	0
UNC119	5	0	5	0	0	0	0	0	0	0	0	0	0	0	0	0	0	0
UNC50	5	0	5	0	0	0	0	0	0	0	0	0	0	0	0	0	0	0
WASF2	5	0	5	0	0	0	0	0	0	0	0	0	0	0	0	0	0	0
WBP2	5	0	5	0	0	0	0	0	0	0	0	0	0	0	0	0	0	0
WIPF1	5	0	5	0	0	0	0	0	0	0	0	0	0	0	0	0	0	0
ZBTB4	5	0	5	0	0	0	0	0	0	0	0	0	0	0	0	0	0	0
ZBTB7B	5	0	5	0	0	0	0	0	0	0	0	0	0	0	0	0	0	0
ZDHHC18	5	0	5	0	0	0	0	0	0	0	0	0	0	0	0	0	0	0
ZFYVE21	5	0	2	0	0	0	0	1	0	0	1	1	0	0	0	0	0	0
ZNF331	5	0	1	1	0	0	0	1	1	0	0	0	0	0	0	0	1	0
ZNF746	5	0	1	0	0	0	0	0	1	0	1	0	0	1	0	0	0	1
42248	4	0	4	0	0	0	0	0	0	0	0	0	0	0	0	0	0	0
AAMP	4	0	4	0	0	0	0	0	0	0	0	0	0	0	0	0	0	0
ACAP3	4	0	1	0	1	0	0	0	0	0	0	0	0	0	1	0	1	0
ACOX3	4	0	2	0	0	0	0	0	1	0	0	0	0	0	0	0	0	1
ADAMTS4	4	0	0	0	1	0	0	0	1	0	0	0	0	1	1	0	0	0
AKNA	4	0	4	0	0	0	0	0	0	0	0	0	0	0	0	0	0	0
ALDH4A1	4	0	4	0	0	0	0	0	0	0	0	0	0	0	0	0	0	0
ANXA2	4	0	4	0	0	0	0	0	0	0	0	0	0	0	0	0	0	0
ARF1	4	0	4	0	0	0	0	0	0	0	0	0	0	0	0	0	0	0
ARF6	4	0	4	0	0	0	0	0	0	0	0	0	0	0	0	0	0	0
ARHGAP32	4	1	0	1	1	0	0	0	0	0	0	0	0	0	0	0	0	1
ARHGEF2	4	0	4	0	0	0	0	0	0	0	0	0	0	0	0	0	0	0
ARHGEF6	4	0	4	0	0	0	0	0	0	0	0	0	0	0	0	0	0	0
ARL16	4	0	0	1	1	0	0	0	1	0	0	0	0	0	0	0	1	0
ARMC4	4	0	0	1	1	1	0	1	0	0	0	0	0	0	0	0	0	0
ATG101	4	0	4	0	0	0	0	0	0	0	0	0	0	0	0	0	0	0
ATP2C2	4	0	0	1	0	0	0	2	0	0	0	0	0	0	0	0	0	1
ATP5B	4	0	3	0	0	0	0	0	0	0	0	1	0	0	0	0	0	0
ATP6AP1	4	0	4	0	0	0	0	0	0	0	0	0	0	0	0	0	0	0
ATP6V0E1	4	0	4	0	0	0	0	0	0	0	0	0	0	0	0	0	0	0
ATP6V1B2	4	0	2	0	0	0	0	0	0	0	0	1	0	0	1	0	0	0
AUP1	4	0	4	0	0	0	0	0	0	0	0	0	0	0	0	0	0	0
BERV-BETA3	4	0	0	0	2	0	0	0	1	0	0	0	0	1	0	0	0	0
BIN2	4	0	4	0	0	0	0	0	0	0	0	0	0	0	0	0	0	0
BLA-DQB	4	0	2	0	0	0	0	0	0	0	0	0	0	0	0	0	2	0
BMP2K	4	0	2	0	0	0	0	0	0	0	1	0	0	0	0	0	1	0
BTG1	4	0	4	0	0	0	0	0	0	0	0	0	0	0	0	0	0	0
C1QC	4	0	2	0	0	0	0	0	0	0	2	0	0	0	0	0	0	0
C21H15orf40	4	0	2	2	0	0	0	0	0	0	0	0	0	0	0	0	0	0
C23H6orf62	4	0	4	0	0	0	0	0	0	0	0	0	0	0	0	0	0	0
C25H16orf54	4	0	4	0	0	0	0	0	0	0	0	0	0	0	0	0	0	0
CAB39	4	0	4	0	0	0	0	0	0	0	0	0	0	0	0	0	0	0
CALM2	4	0	4	0	0	0	0	0	0	0	0	0	0	0	0	0	0	0
CARD11	4	0	4	0	0	0	0	0	0	0	0	0	0	0	0	0	0	0
CARD9	4	0	3	0	0	0	0	0	1	0	0	0	0	0	0	0	0	0
CCDC88C	4	0	4	0	0	0	0	0	0	0	0	0	0	0	0	0	0	0
CCNL2	4	0	4	0	0	0	0	0	0	0	0	0	0	0	0	0	0	0
CCNY	4	0	4	0	0	0	0	0	0	0	0	0	0	0	0	0	0	0
CCR7	4	0	4	0	0	0	0	0	0	0	0	0	0	0	0	0	0	0
CD48	4	0	4	0	0	0	0	0	0	0	0	0	0	0	0	0	0	0
CD55	4	0	4	0	0	0	0	0	0	0	0	0	0	0	0	0	0	0
CD58	4	0	4	0	0	0	0	0	0	0	0	0	0	0	0	0	0	0
CD79A	4	0	4	0	0	0	0	0	0	0	0	0	0	0	0	0	0	0
CDC25B	4	0	4	0	0	0	0	0	0	0	0	0	0	0	0	0	0	0
CHTOP	4	0	4	0	0	0	0	0	0	0	0	0	0	0	0	0	0	0
CIITA	4	0	4	0	0	0	0	0	0	0	0	0	0	0	0	0	0	0
CLTC	4	0	4	0	0	0	0	0	0	0	0	0	0	0	0	0	0	0
CMIP	4	0	4	0	0	0	0	0	0	0	0	0	0	0	0	0	0	0
COL1A1	4	0	0	0	4	0	0	0	0	0	0	0	0	0	0	0	0	0
COMMD7	4	0	4	0	0	0	0	0	0	0	0	0	0	0	0	0	0	0
COPG1	4	0	4	0	0	0	0	0	0	0	0	0	0	0	0	0	0	0
CORO1A	4	0	3	0	0	0	0	0	0	0	0	0	0	0	0	0	1	0
COX4I1	4	1	2	0	0	0	0	0	0	0	0	1	0	0	0	0	0	0
COX6A1	4	0	4	0	0	0	0	0	0	0	0	0	0	0	0	0	0	0
CRKL	4	0	4	0	0	0	0	0	0	0	0	0	0	0	0	0	0	0
CSF1R	4	0	4	0	0	0	0	0	0	0	0	0	0	0	0	0	0	0
CSK	4	0	4	0	0	0	0	0	0	0	0	0	0	0	0	0	0	0
CST3	4	0	4	0	0	0	0	0	0	0	0	0	0	0	0	0	0	0
CTSW	4	0	4	0	0	0	0	0	0	0	0	0	0	0	0	0	0	0
CUL7	4	0	4	0	0	0	0	0	0	0	0	0	0	0	0	0	0	0
CXCR6	4	0	4	0	0	0	0	0	0	0	0	0	0	0	0	0	0	0
CYTIP	4	0	4	0	0	0	0	0	0	0	0	0	0	0	0	0	0	0
DBNL	4	0	4	0	0	0	0	0	0	0	0	0	0	0	0	0	0	0
DCTN1	4	0	4	0	0	0	0	0	0	0	0	0	0	0	0	0	0	0
DDR1	4	0	0	1	0	0	0	1	0	0	0	0	0	0	1	0	0	1
DDX39B	4	0	4	0	0	0	0	0	0	0	0	0	0	0	0	0	0	0
DEK	4	0	4	0	0	0	0	0	0	0	0	0	0	0	0	0	0	0
DENND3	4	0	4	0	0	0	0	0	0	0	0	0	0	0	0	0	0	0
DGKG	4	0	0	2	0	0	0	1	1	0	0	0	0	0	0	0	0	0
DLGAP4	4	0	4	0	0	0	0	0	0	0	0	0	0	0	0	0	0	0
DOCK2	4	0	4	0	0	0	0	0	0	0	0	0	0	0	0	0	0	0
DOCK8	4	0	4	0	0	0	0	0	0	0	0	0	0	0	0	0	0	0
DYNLL2	4	0	3	0	0	0	0	0	0	0	0	0	0	0	0	0	1	0
EEF1B2	4	0	4	0	0	0	0	0	0	0	0	0	0	0	0	0	0	0
EEF1D	4	0	3	0	0	0	0	0	1	0	0	0	0	0	0	0	0	0
EIF4H	4	0	4	0	0	0	0	0	0	0	0	0	0	0	0	0	0	0
ESYT2	4	0	4	0	0	0	0	0	0	0	0	0	0	0	0	0	0	0
EVI2B	4	0	4	0	0	0	0	0	0	0	0	0	0	0	0	0	0	0
EZH1	4	0	4	0	0	0	0	0	0	0	0	0	0	0	0	0	0	0
FAM188A	4	0	4	0	0	0	0	0	0	0	0	0	0	0	0	0	0	0
FBRSL1	4	0	3	0	0	0	0	0	0	0	1	0	0	0	0	0	0	0
FBXO18	4	0	4	0	0	0	0	0	0	0	0	0	0	0	0	0	0	0
FBXO9	4	0	4	0	0	0	0	0	0	0	0	0	0	0	0	0	0	0
FGD2	4	0	4	0	0	0	0	0	0	0	0	0	0	0	0	0	0	0
FHL1	4	0	4	0	0	0	0	0	0	0	0	0	0	0	0	0	0	0
FKBP8	4	0	4	0	0	0	0	0	0	0	0	0	0	0	0	0	0	0
FLNB	4	0	4	0	0	0	0	0	0	0	0	0	0	0	0	0	0	0
FOXP1	4	0	4	0	0	0	0	0	0	0	0	0	0	0	0	0	0	0
FOXP2	4	0	0	1	0	0	1	0	0	0	1	0	0	0	0	0	0	1
FYN	4	0	4	0	0	0	0	0	0	0	0	0	0	0	0	0	0	0
GABARAPL2	4	0	4	0	0	0	0	0	0	0	0	0	0	0	0	0	0	0
GATAD2A	4	0	4	0	0	0	0	0	0	0	0	0	0	0	0	0	0	0
GC	4	0	0	0	0	4	0	0	0	0	0	0	0	0	0	0	0	0
GFAP	4	0	0	0	0	0	0	0	0	0	0	0	0	0	4	0	0	0
GIMAP1	4	0	4	0	0	0	0	0	0	0	0	0	0	0	0	0	0	0
GLOD4	4	1	1	0	1	1	0	0	0	0	0	0	0	0	0	0	0	0
GLRX	4	0	2	0	0	0	0	0	0	0	1	0	0	0	0	0	0	1
GLTSCR2	4	0	4	0	0	0	0	0	0	0	0	0	0	0	0	0	0	0
GPAA1	4	0	4	0	0	0	0	0	0	0	0	0	0	0	0	0	0	0
GRK6	4	0	4	0	0	0	0	0	0	0	0	0	0	0	0	0	0	0
GSTP1	4	0	3	0	0	0	0	1	0	0	0	0	0	0	0	0	0	0
GUK1	4	0	4	0	0	0	0	0	0	0	0	0	0	0	0	0	0	0
H3F3B	4	0	4	0	0	0	0	0	0	0	0	0	0	0	0	0	0	0
HADHB	4	0	1	0	0	1	0	0	0	0	1	0	0	0	0	0	1	0
HGS	4	0	4	0	0	0	0	0	0	0	0	0	0	0	0	0	0	0
HHAT	4	1	0	0	0	0	0	0	1	0	0	0	0	0	1	0	1	0
HMGA1	4	0	4	0	0	0	0	0	0	0	0	0	0	0	0	0	0	0
HMHA1	4	0	4	0	0	0	0	0	0	0	0	0	0	0	0	0	0	0
HNRNPA3	4	0	4	0	0	0	0	0	0	0	0	0	0	0	0	0	0	0
HNRNPD	4	0	4	0	0	0	0	0	0	0	0	0	0	0	0	0	0	0
HNRNPK	4	0	3	0	0	0	0	0	0	0	1	0	0	0	0	0	0	0
HNRNPL	4	0	3	0	0	0	0	0	0	0	1	0	0	0	0	0	0	0
HNRNPU	4	0	1	1	1	1	0	0	0	0	0	0	0	0	0	0	0	0
HSP90B1	4	0	4	0	0	0	0	0	0	0	0	0	0	0	0	0	0	0
HSPA8	4	0	4	0	0	0	0	0	0	0	0	0	0	0	0	0	0	0
HUWE1	4	0	4	0	0	0	0	0	0	0	0	0	0	0	0	0	0	0
IFT52	4	0	1	0	0	0	0	0	0	0	2	0	0	0	0	0	1	0
IGF2	4	0	0	0	1	1	0	0	0	0	0	0	0	1	0	0	1	0
IL1RN	4	0	4	0	0	0	0	0	0	0	0	0	0	0	0	0	0	0
INCENP	4	0	1	0	0	0	0	0	0	0	1	0	0	0	0	0	1	1
IRF3	4	0	4	0	0	0	0	0	0	0	0	0	0	0	0	0	0	0
IRF9	4	0	4	0	0	0	0	0	0	0	0	0	0	0	0	0	0	0
IVNS1ABP	4	0	4	0	0	0	0	0	0	0	0	0	0	0	0	0	0	0
JADE2	4	0	4	0	0	0	0	0	0	0	0	0	0	0	0	0	0	0
JAK3	4	0	4	0	0	0	0	0	0	0	0	0	0	0	0	0	0	0
KDM6B	4	0	4	0	0	0	0	0	0	0	0	0	0	0	0	0	0	0
KLF6	4	0	4	0	0	0	0	0	0	0	0	0	0	0	0	0	0	0
LAMP3	4	0	4	0	0	0	0	0	0	0	0	0	0	0	0	0	0	0
LAT2	4	0	4	0	0	0	0	0	0	0	0	0	0	0	0	0	0	0
LBR	4	0	4	0	0	0	0	0	0	0	0	0	0	0	0	0	0	0
LIMK2	4	0	2	0	0	0	0	0	1	0	0	0	0	1	0	0	0	0
LITAF	4	0	4	0	0	0	0	0	0	0	0	0	0	0	0	0	0	0
LNPEP	4	0	2	0	0	0	0	0	0	0	1	1	0	0	0	0	0	0
LOC100140518	4	0	4	0	0	0	0	0	0	0	0	0	0	0	0	0	0	0
LOC100286776	4	0	1	0	0	0	0	0	0	0	2	0	0	0	0	0	1	0
LOC100336229	4	1	3	0	0	0	0	0	0	0	0	0	0	0	0	0	0	0
LOC100336589	4	0	3	0	0	0	0	0	0	0	1	0	0	0	0	0	0	0
LOC100847180	4	0	0	0	0	0	0	0	1	0	0	0	0	1	0	0	2	0
LOC100847202	4	1	1	0	0	0	0	0	0	0	2	0	0	0	0	0	0	0
LOC100847430	4	0	0	0	1	0	0	0	0	0	1	1	0	0	1	0	0	0
LOC100847890	4	0	3	0	0	0	0	0	0	0	0	0	0	0	0	0	0	1
LOC100849103	4	0	1	0	0	0	1	0	0	0	0	0	0	0	0	0	0	2
LOC100849327	4	0	0	0	0	1	1	0	0	0	0	0	1	0	0	0	0	1
LOC100850176	4	0	4	0	0	0	0	0	0	0	0	0	0	0	0	0	0	0
LOC101902626	4	0	0	0	0	0	2	0	0	0	0	0	0	0	0	0	0	2
LOC101902860	4	0	4	0	0	0	0	0	0	0	0	0	0	0	0	0	0	0
LOC101905432	4	0	4	0	0	0	0	0	0	0	0	0	0	0	0	0	0	0
LOC101906245	4	0	1	0	0	0	0	0	0	0	1	0	0	0	1	0	0	1
LOC101906870	4	0	4	0	0	0	0	0	0	0	0	0	0	0	0	0	0	0
LOC101906944	4	0	4	0	0	0	0	0	0	0	0	0	0	0	0	0	0	0
LOC101909017	4	0	0	1	0	0	1	1	0	0	0	0	0	1	0	0	0	0
LOC101909082	4	0	0	0	0	0	1	0	3	0	0	0	0	0	0	0	0	0
LOC101909636	4	0	0	0	0	1	0	0	1	0	0	0	0	1	0	0	0	1
LOC101909956	4	0	0	1	0	0	1	0	0	0	0	0	0	0	0	0	0	2
LOC104968577	4	0	0	0	1	1	0	0	0	0	0	1	0	0	0	0	1	0
LOC104968668	4	0	0	1	0	0	0	1	0	0	0	1	0	0	1	0	0	0
LOC104968739	4	0	0	0	0	0	0	0	1	0	0	2	1	0	0	0	0	0
LOC104970761	4	0	0	0	0	0	0	0	0	0	1	0	2	0	0	0	1	0
LOC104971961	4	0	0	0	0	0	0	0	2	0	1	1	0	0	0	0	0	0
LOC104972501	4	1	0	0	0	0	0	0	1	0	0	0	0	0	1	0	0	1
LOC104974875	4	0	4	0	0	0	0	0	0	0	0	0	0	0	0	0	0	0
LOC104974928	4	0	1	1	0	0	0	0	0	0	0	0	0	1	0	0	1	0
LOC104975951	4	0	0	0	0	0	1	1	1	0	1	0	0	0	0	0	0	0
LOC104976817	4	1	0	1	0	0	0	1	0	0	0	0	0	0	1	0	0	0
LOC509283	4	0	4	0	0	0	0	0	0	0	0	0	0	0	0	0	0	0
LOC510520	4	0	2	0	0	0	0	0	1	0	1	0	0	0	0	0	0	0
LOC511220	4	0	4	0	0	0	0	0	0	0	0	0	0	0	0	0	0	0
LOC518495	4	0	4	0	0	0	0	0	0	0	0	0	0	0	0	0	0	0
LOC522845	4	0	1	1	0	0	0	1	1	0	0	0	0	0	0	0	0	0
LOC618456	4	0	1	0	0	0	0	2	0	0	1	0	0	0	0	0	0	0
LOC751804	4	0	1	0	0	0	0	0	0	0	1	0	0	0	0	0	1	1
LOC781863	4	0	0	0	1	1	0	0	0	0	0	0	0	1	0	0	1	0
LOC783376	4	0	4	0	0	0	0	0	0	0	0	0	0	0	0	0	0	0
LOC785873	4	0	1	0	0	0	0	0	0	0	1	0	0	0	0	0	1	1
LOC786430	4	0	0	0	0	0	1	0	0	0	0	1	0	0	0	0	1	1
LOC788609	4	0	3	0	0	1	0	0	0	0	0	0	0	0	0	0	0	0
LOC790100	4	0	2	0	0	0	1	0	1	0	0	0	0	0	0	0	0	0
LOC790886	4	0	0	0	0	2	0	0	1	0	0	0	0	0	0	0	0	1
LSP1	4	0	4	0	0	0	0	0	0	0	0	0	0	0	0	0	0	0
LTB	4	0	4	0	0	0	0	0	0	0	0	0	0	0	0	0	0	0
MAP3K3	4	0	4	0	0	0	0	0	0	0	0	0	0	0	0	0	0	0
MAP4K4	4	0	4	0	0	0	0	0	0	0	0	0	0	0	0	0	0	0
MAPK1	4	0	4	0	0	0	0	0	0	0	0	0	0	0	0	0	0	0
MAPK14	4	0	4	0	0	0	0	0	0	0	0	0	0	0	0	0	0	0
MARCKS	4	0	3	0	0	0	0	0	0	0	1	0	0	0	0	0	0	0
MAT1A	4	0	0	0	0	4	0	0	0	0	0	0	0	0	0	0	0	0
MAZ	4	0	4	0	0	0	0	0	0	0	0	0	0	0	0	0	0	0
MB	4	0	0	0	0	0	0	0	0	0	0	2	2	0	0	0	0	0
MBOAT7	4	0	4	0	0	0	0	0	0	0	0	0	0	0	0	0	0	0
MCM7	4	0	4	0	0	0	0	0	0	0	0	0	0	0	0	0	0	0
MED25	4	0	4	0	0	0	0	0	0	0	0	0	0	0	0	0	0	0
MGAT5B	4	1	0	0	1	0	0	0	0	0	0	0	0	0	1	0	0	1
MGST1	4	0	2	0	0	1	0	0	0	0	0	0	0	0	0	0	0	1
MID1IP1	4	0	4	0	0	0	0	0	0	0	0	0	0	0	0	0	0	0
MIR2489	4	0	0	0	0	0	0	0	0	0	1	1	0	0	0	0	1	1
MMP25	4	0	4	0	0	0	0	0	0	0	0	0	0	0	0	0	0	0
MOB3A	4	0	4	0	0	0	0	0	0	0	0	0	0	0	0	0	0	0
MRFAP1L1	4	0	4	0	0	0	0	0	0	0	0	0	0	0	0	0	0	0
MTA2	4	0	4	0	0	0	0	0	0	0	0	0	0	0	0	0	0	0
MUSTN1	4	0	0	0	0	0	0	0	1	0	1	0	2	0	0	0	0	0
MYD88	4	0	4	0	0	0	0	0	0	0	0	0	0	0	0	0	0	0
MYLK3	4	0	0	0	1	0	0	0	1	0	0	1	0	0	0	0	0	1
MYO18A	4	0	4	0	0	0	0	0	0	0	0	0	0	0	0	0	0	0
MYO9B	4	0	4	0	0	0	0	0	0	0	0	0	0	0	0	0	0	0
NAA40	4	0	1	0	1	0	0	0	0	0	1	0	0	0	1	0	0	0
NCSTN	4	0	4	0	0	0	0	0	0	0	0	0	0	0	0	0	0	0
NECAP2	4	0	4	0	0	0	0	0	0	0	0	0	0	0	0	0	0	0
NFE2L1	4	0	4	0	0	0	0	0	0	0	0	0	0	0	0	0	0	0
NFKBIA	4	0	4	0	0	0	0	0	0	0	0	0	0	0	0	0	0	0
NOTCH2	4	0	4	0	0	0	0	0	0	0	0	0	0	0	0	0	0	0
NOTCH4	4	0	0	2	0	0	2	0	0	0	0	0	0	0	0	0	0	0
NRG2	4	1	0	1	1	0	0	0	0	0	0	0	0	1	0	0	0	0
NUB1	4	0	4	0	0	0	0	0	0	0	0	0	0	0	0	0	0	0
ODC1	4	0	1	0	0	0	0	0	1	0	1	0	0	0	1	0	0	0
PACSIN2	4	0	4	0	0	0	0	0	0	0	0	0	0	0	0	0	0	0
PAPOLA	4	0	4	0	0	0	0	0	0	0	0	0	0	0	0	0	0	0
PBX2	4	0	4	0	0	0	0	0	0	0	0	0	0	0	0	0	0	0
PCBP2	4	0	2	0	0	0	0	0	0	0	1	1	0	0	0	0	0	0
PCIF1	4	0	3	0	0	0	0	0	0	0	1	0	0	0	0	0	0	0
PDCD4	4	0	4	0	0	0	0	0	0	0	0	0	0	0	0	0	0	0
PGAM1	4	0	4	0	0	0	0	0	0	0	0	0	0	0	0	0	0	0
PINK1	4	0	2	0	0	0	0	0	0	0	0	1	1	0	0	0	0	0
PLBD1	4	0	4	0	0	0	0	0	0	0	0	0	0	0	0	0	0	0
PLEKHA2	4	0	0	0	0	0	0	0	0	0	0	1	0	0	0	0	1	2
PLEKHH1	4	1	0	0	0	0	0	1	1	0	0	0	0	0	1	0	0	0
PNRC1	4	0	4	0	0	0	0	0	0	0	0	0	0	0	0	0	0	0
PNRC2	4	0	4	0	0	0	0	0	0	0	0	0	0	0	0	0	0	0
PPP1R1A	4	0	0	0	0	0	0	1	1	1	0	0	1	0	0	0	0	0
PPP2R1A	4	0	4	0	0	0	0	0	0	0	0	0	0	0	0	0	0	0
PPP2R5C	4	0	4	0	0	0	0	0	0	0	0	0	0	0	0	0	0	0
PREP	4	0	1	0	0	0	0	1	0	0	0	1	1	0	0	0	0	0
PREPL	4	1	0	0	0	0	1	0	0	0	0	1	0	0	0	0	0	1
PRPF8	4	0	4	0	0	0	0	0	0	0	0	0	0	0	0	0	0	0
PRRC2A	4	0	4	0	0	0	0	0	0	0	0	0	0	0	0	0	0	0
PSTPIP1	4	0	4	0	0	0	0	0	0	0	0	0	0	0	0	0	0	0
PTAFR	4	0	4	0	0	0	0	0	0	0	0	0	0	0	0	0	0	0
PTPRF	4	0	0	1	0	1	0	1	0	0	0	0	0	1	0	0	0	0
RAB27A	4	0	4	0	0	0	0	0	0	0	0	0	0	0	0	0	0	0
RAB31	4	0	2	0	1	0	0	0	0	0	0	0	1	0	0	0	0	0
RAB5C	4	0	4	0	0	0	0	0	0	0	0	0	0	0	0	0	0	0
RAB8A	4	0	4	0	0	0	0	0	0	0	0	0	0	0	0	0	0	0
RAB8B	4	0	4	0	0	0	0	0	0	0	0	0	0	0	0	0	0	0
RAC2	4	0	4	0	0	0	0	0	0	0	0	0	0	0	0	0	0	0
RALY	4	0	4	0	0	0	0	0	0	0	0	0	0	0	0	0	0	0
RAVER1	4	0	4	0	0	0	0	0	0	0	0	0	0	0	0	0	0	0
RBM3	4	0	3	0	0	0	0	0	0	0	1	0	0	0	0	0	0	0
RBX1	4	0	2	0	0	0	0	0	0	0	1	0	0	0	1	0	0	0
RENBP	4	0	2	0	0	0	0	0	0	0	1	0	0	0	0	0	1	0
RERE	4	0	3	0	0	0	0	1	0	0	0	0	0	0	0	0	0	0
RFFL	4	0	4	0	0	0	0	0	0	0	0	0	0	0	0	0	0	0
RGS14	4	0	4	0	0	0	0	0	0	0	0	0	0	0	0	0	0	0
RGS19	4	0	4	0	0	0	0	0	0	0	0	0	0	0	0	0	0	0
RGS4	4	1	0	0	0	0	0	1	1	0	0	0	0	0	1	0	0	0
RHOH	4	0	2	0	0	0	0	0	0	0	2	0	0	0	0	0	0	0
RHOT2	4	0	2	0	0	0	0	0	0	0	0	0	0	1	1	0	0	0
RNF220	4	0	4	0	0	0	0	0	0	0	0	0	0	0	0	0	0	0
RNF44	4	0	4	0	0	0	0	0	0	0	0	0	0	0	0	0	0	0
RPL36	4	0	4	0	0	0	0	0	0	0	0	0	0	0	0	0	0	0
RPL5	4	0	2	0	1	0	0	0	1	0	0	0	0	0	0	0	0	0
RPLP1	4	0	1	0	0	0	0	0	0	0	0	1	1	0	0	0	1	0
RPS24	4	0	1	0	0	0	0	1	1	0	1	0	0	0	0	0	0	0
RPS26	4	0	3	0	0	0	0	0	0	0	1	0	0	0	0	0	0	0
RPS27A	4	0	4	0	0	0	0	0	0	0	0	0	0	0	0	0	0	0
RPS3	4	0	2	0	0	0	0	0	0	0	0	0	0	1	0	0	1	0
SCPEP1	4	0	4	0	0	0	0	0	0	0	0	0	0	0	0	0	0	0
SCYL3	4	0	4	0	0	0	0	0	0	0	0	0	0	0	0	0	0	0
SEC14L1	4	0	4	0	0	0	0	0	0	0	0	0	0	0	0	0	0	0
SF3A1	4	0	4	0	0	0	0	0	0	0	0	0	0	0	0	0	0	0
SF3B2	4	0	4	0	0	0	0	0	0	0	0	0	0	0	0	0	0	0
SH2D3C	4	0	4	0	0	0	0	0	0	0	0	0	0	0	0	0	0	0
SKAP1	4	0	3	0	0	0	0	0	0	0	1	0	0	0	0	0	0	0
SLC22A5	4	0	2	0	0	1	0	0	1	0	0	0	0	0	0	0	0	0
SLC40A1	4	0	4	0	0	0	0	0	0	0	0	0	0	0	0	0	0	0
SLC7A6	4	0	4	0	0	0	0	0	0	0	0	0	0	0	0	0	0	0
SMARCD2	4	0	4	0	0	0	0	0	0	0	0	0	0	0	0	0	0	0
SOD2	4	0	4	0	0	0	0	0	0	0	0	0	0	0	0	0	0	0
SRSF2	4	0	4	0	0	0	0	0	0	0	0	0	0	0	0	0	0	0
SSBP3	4	0	2	0	0	1	0	0	0	0	1	0	0	0	0	0	0	0
ST6GALNAC2	4	0	4	0	0	0	0	0	0	0	0	0	0	0	0	0	0	0
STAT5B	4	0	4	0	0	0	0	0	0	0	0	0	0	0	0	0	0	0
STAT6	4	0	4	0	0	0	0	0	0	0	0	0	0	0	0	0	0	0
STAU1	4	0	2	0	0	0	0	1	0	0	0	1	0	0	0	0	0	0
STT3B	4	0	1	0	0	0	1	0	0	0	0	1	1	0	0	0	0	0
STXBP2	4	0	4	0	0	0	0	0	0	0	0	0	0	0	0	0	0	0
SUMO2	4	0	2	0	0	0	1	0	0	0	1	0	0	0	0	0	0	0
SYN3	4	0	0	1	0	0	2	0	0	0	0	0	0	1	0	0	0	0
TALDO1	4	0	4	0	0	0	0	0	0	0	0	0	0	0	0	0	0	0
TARP	4	0	1	0	0	0	0	0	0	0	3	0	0	0	0	0	0	0
TBC1D7	4	0	0	0	1	0	0	0	1	0	0	0	0	0	1	0	1	0
TBL1X	4	0	4	0	0	0	0	0	0	0	0	0	0	0	0	0	0	0
TBX21	4	0	4	0	0	0	0	0	0	0	0	0	0	0	0	0	0	0
TMEM50A	4	0	3	0	0	0	0	1	0	0	0	0	0	0	0	0	0	0
TNNT2	4	0	0	0	0	0	0	0	0	0	0	4	0	0	0	0	0	0
TNRC18	4	0	4	0	0	0	0	0	0	0	0	0	0	0	0	0	0	0
TP53	4	0	4	0	0	0	0	0	0	0	0	0	0	0	0	0	0	0
TPRG1L	4	0	4	0	0	0	0	0	0	0	0	0	0	0	0	0	0	0
TRIM24	4	0	1	0	1	0	0	1	0	0	0	0	0	0	0	0	1	0
TRMT2A	4	0	1	0	0	0	0	1	0	0	1	0	0	0	0	0	1	0
TSC22D4	4	0	4	0	0	0	0	0	0	0	0	0	0	0	0	0	0	0
TTC7A	4	0	4	0	0	0	0	0	0	0	0	0	0	0	0	0	0	0
TUBA1A	4	0	3	0	0	0	0	0	0	0	0	0	0	0	0	0	0	1
TUBA4A	4	0	4	0	0	0	0	0	0	0	0	0	0	0	0	0	0	0
TXNRD1	4	0	4	0	0	0	0	0	0	0	0	0	0	0	0	0	0	0
UBALD2	4	0	4	0	0	0	0	0	0	0	0	0	0	0	0	0	0	0
UBASH3A	4	0	2	0	0	0	0	0	0	0	0	0	0	0	0	0	1	1
UBB	4	0	0	0	0	0	0	1	1	0	0	0	0	0	0	0	0	2
UBE2G2	4	0	1	0	0	0	0	0	0	0	0	1	0	0	1	0	1	0
UHRF2	4	0	1	0	0	0	0	0	1	0	0	0	0	0	0	0	1	1
UNC13D	4	0	4	0	0	0	0	0	0	0	0	0	0	0	0	0	0	0
UNC93B1	4	0	4	0	0	0	0	0	0	0	0	0	0	0	0	0	0	0
UQCRC1	4	0	3	0	0	0	0	0	0	0	0	1	0	0	0	0	0	0
UTY	4	1	0	0	0	1	1	1	0	0	0	0	0	0	0	0	0	0
VNN2	4	0	4	0	0	0	0	0	0	0	0	0	0	0	0	0	0	0
WARS	4	0	4	0	0	0	0	0	0	0	0	0	0	0	0	0	0	0
WC-7	4	0	3	0	0	0	0	0	0	0	0	0	0	0	0	0	1	0
YBX3	4	0	3	0	0	0	0	0	0	0	0	0	1	0	0	0	0	0
YPEL3	4	0	4	0	0	0	0	0	0	0	0	0	0	0	0	0	0	0
ZNF862	4	0	1	0	0	0	0	1	0	0	0	0	0	0	1	0	0	1
42249	3	0	3	0	0	0	0	0	0	0	0	0	0	0	0	0	0	0
AARS2	3	0	1	0	0	0	0	0	0	0	0	0	1	0	0	0	1	0
ACAP1	3	0	3	0	0	0	0	0	0	0	0	0	0	0	0	0	0	0
ACTN2	3	0	0	0	0	0	0	0	0	0	0	2	1	0	0	0	0	0
ACTN3	3	0	0	0	0	0	0	0	0	1	0	0	2	0	0	0	0	0
ADAMTSL4	3	0	2	0	0	0	0	0	0	0	1	0	0	0	0	0	0	0
ADD3	3	0	3	0	0	0	0	0	0	0	0	0	0	0	0	0	0	0
ADH1C	3	0	0	0	0	2	0	0	1	0	0	0	0	0	0	0	0	0
AKR7A2	3	0	1	0	0	1	0	1	0	0	0	0	0	0	0	0	0	0
AKR7L	3	0	3	0	0	0	0	0	0	0	0	0	0	0	0	0	0	0
AMBP	3	0	0	0	0	2	0	0	1	0	0	0	0	0	0	0	0	0
AMICA1	3	0	3	0	0	0	0	0	0	0	0	0	0	0	0	0	0	0
ANKRD1	3	0	0	0	0	0	0	0	0	0	0	3	0	0	0	0	0	0
ANKRD11	3	0	3	0	0	0	0	0	0	0	0	0	0	0	0	0	0	0
ANP32B	3	0	1	0	1	0	0	0	1	0	0	0	0	0	0	0	0	0
ANXA13	3	0	0	0	0	0	0	0	1	0	0	0	0	0	0	0	0	2
AOAH	3	0	3	0	0	0	0	0	0	0	0	0	0	0	0	0	0	0
AOC3	3	0	0	0	1	0	0	0	0	0	0	0	1	0	0	0	1	0
APBB1IP	3	0	3	0	0	0	0	0	0	0	0	0	0	0	0	0	0	0
APOD	3	0	0	0	0	0	0	0	0	0	0	0	0	0	3	0	0	0
ARHGAP17	3	0	3	0	0	0	0	0	0	0	0	0	0	0	0	0	0	0
ARHGAP25	3	0	3	0	0	0	0	0	0	0	0	0	0	0	0	0	0	0
ARHGEF7	3	0	3	0	0	0	0	0	0	0	0	0	0	0	0	0	0	0
ARL6IP4	3	0	3	0	0	0	0	0	0	0	0	0	0	0	0	0	0	0
ARNT2	3	1	0	0	1	0	0	1	0	0	0	0	0	0	0	0	0	0
ARPIN	3	0	0	1	0	0	0	0	0	0	1	0	0	0	0	0	0	1
ARRB2	3	0	3	0	0	0	0	0	0	0	0	0	0	0	0	0	0	0
ARRDC1	3	0	3	0	0	0	0	0	0	0	0	0	0	0	0	0	0	0
ATF4	3	0	3	0	0	0	0	0	0	0	0	0	0	0	0	0	0	0
ATF6B	3	0	3	0	0	0	0	0	0	0	0	0	0	0	0	0	0	0
ATP10D	3	0	1	0	0	0	0	0	0	0	0	0	0	1	0	0	1	0
ATP5C1	3	0	3	0	0	0	0	0	0	0	0	0	0	0	0	0	0	0
ATP5G2	3	0	3	0	0	0	0	0	0	0	0	0	0	0	0	0	0	0
ATP8B2	3	0	3	0	0	0	0	0	0	0	0	0	0	0	0	0	0	0
BAG1	3	0	3	0	0	0	0	0	0	0	0	0	0	0	0	0	0	0
BCAS1	3	1	0	0	0	0	0	0	0	0	0	0	0	0	2	0	0	0
BCR	3	1	0	1	0	0	0	0	1	0	0	0	0	0	0	0	0	0
BFAR	3	0	2	0	0	0	0	0	1	0	0	0	0	0	0	0	0	0
BIN1	3	0	3	0	0	0	0	0	0	0	0	0	0	0	0	0	0	0
BIRC3	3	0	3	0	0	0	0	0	0	0	0	0	0	0	0	0	0	0
BOLA-DRA	3	0	1	0	0	0	0	0	0	0	0	0	0	0	0	0	1	1
BRD9	3	0	3	0	0	0	0	0	0	0	0	0	0	0	0	0	0	0
BRMS1	3	0	3	0	0	0	0	0	0	0	0	0	0	0	0	0	0	0
C15H11orf42	3	0	1	1	1	0	0	0	0	0	0	0	0	0	0	0	0	0
C1H21orf33	3	0	3	0	0	0	0	0	0	0	0	0	0	0	0	0	0	0
C1QA	3	0	2	0	0	0	0	0	0	0	1	0	0	0	0	0	0	0
C1R	3	0	2	0	0	1	0	0	0	0	0	0	0	0	0	0	0	0
CA2	3	0	0	0	0	0	0	1	1	0	0	0	1	0	0	0	0	0
CAMTA2	3	0	3	0	0	0	0	0	0	0	0	0	0	0	0	0	0	0
CAPN2	3	0	3	0	0	0	0	0	0	0	0	0	0	0	0	0	0	0
CAPNS1	3	0	3	0	0	0	0	0	0	0	0	0	0	0	0	0	0	0
CASP4	3	0	3	0	0	0	0	0	0	0	0	0	0	0	0	0	0	0
CATSPERD	3	0	0	0	0	0	0	1	1	0	1	0	0	0	0	0	0	0
CATSPERG	3	0	1	0	0	0	0	1	0	0	0	0	0	0	0	0	1	0
CCDC101	3	0	1	0	0	0	1	0	0	0	0	0	0	0	1	0	0	0
CCDC88B	3	0	2	0	0	0	0	0	0	0	0	0	0	0	0	0	1	0
CCL5	3	0	3	0	0	0	0	0	0	0	0	0	0	0	0	0	0	0
CCS	3	0	3	0	0	0	0	0	0	0	0	0	0	0	0	0	0	0
CD151	3	0	3	0	0	0	0	0	0	0	0	0	0	0	0	0	0	0
CD37	3	0	3	0	0	0	0	0	0	0	0	0	0	0	0	0	0	0
CD5	3	0	3	0	0	0	0	0	0	0	0	0	0	0	0	0	0	0
CD52	3	0	3	0	0	0	0	0	0	0	0	0	0	0	0	0	0	0
CD53	3	0	3	0	0	0	0	0	0	0	0	0	0	0	0	0	0	0
CD63	3	0	3	0	0	0	0	0	0	0	0	0	0	0	0	0	0	0
CDC42EP5	3	0	0	0	0	0	0	0	1	0	0	0	0	1	0	0	1	0
CDCA7	3	0	3	0	0	0	0	0	0	0	0	0	0	0	0	0	0	0
CDIPT	3	0	3	0	0	0	0	0	0	0	0	0	0	0	0	0	0	0
CFH	3	0	0	1	0	0	1	1	0	0	0	0	0	0	0	0	0	0
CFP	3	0	3	0	0	0	0	0	0	0	0	0	0	0	0	0	0	0
CHI3L1	3	0	3	0	0	0	0	0	0	0	0	0	0	0	0	0	0	0
CIC	3	0	3	0	0	0	0	0	0	0	0	0	0	0	0	0	0	0
CKM	3	0	0	0	0	0	0	0	0	0	0	2	1	0	0	0	0	0
CLCN7	3	0	3	0	0	0	0	0	0	0	0	0	0	0	0	0	0	0
CLK1	3	0	3	0	0	0	0	0	0	0	0	0	0	0	0	0	0	0
CLK2	3	0	3	0	0	0	0	0	0	0	0	0	0	0	0	0	0	0
CLSTN1	3	0	3	0	0	0	0	0	0	0	0	0	0	0	0	0	0	0
CORO7	3	0	3	0	0	0	0	0	0	0	0	0	0	0	0	0	0	0
COX2	3	0	0	0	0	0	0	0	1	0	1	0	0	0	0	0	0	1
CPSF1	3	0	3	0	0	0	0	0	0	0	0	0	0	0	0	0	0	0
CREG1	3	0	2	0	0	0	0	0	0	0	0	0	0	0	1	0	0	0
CRLF3	3	0	3	0	0	0	0	0	0	0	0	0	0	0	0	0	0	0
CTNNB1	3	0	2	0	1	0	0	0	0	0	0	0	0	0	0	0	0	0
CXCR4	3	0	3	0	0	0	0	0	0	0	0	0	0	0	0	0	0	0
CYTH4	3	0	3	0	0	0	0	0	0	0	0	0	0	0	0	0	0	0
DAXX	3	0	3	0	0	0	0	0	0	0	0	0	0	0	0	0	0	0
DCAF17	3	0	0	0	1	0	0	0	0	0	0	0	0	0	0	0	1	1
DCAF5	3	0	3	0	0	0	0	0	0	0	0	0	0	0	0	0	0	0
DGKA	3	0	3	0	0	0	0	0	0	0	0	0	0	0	0	0	0	0
DHX38	3	0	1	0	0	0	0	0	0	0	0	0	0	0	0	0	1	1
DNM2	3	0	2	0	0	0	0	0	1	0	0	0	0	0	0	0	0	0
DOK2	3	0	3	0	0	0	0	0	0	0	0	0	0	0	0	0	0	0
DUS1L	3	0	1	0	0	1	0	0	0	0	0	0	0	1	0	0	0	0
DUSP1	3	0	3	0	0	0	0	0	0	0	0	0	0	0	0	0	0	0
EIF3A	3	0	2	0	0	0	0	0	0	0	0	0	1	0	0	0	0	0
EIF3E	3	0	3	0	0	0	0	0	0	0	0	0	0	0	0	0	0	0
EIF3L	3	0	3	0	0	0	0	0	0	0	0	0	0	0	0	0	0	0
EIF4A1	3	0	3	0	0	0	0	0	0	0	0	0	0	0	0	0	0	0
EIF5A	3	0	3	0	0	0	0	0	0	0	0	0	0	0	0	0	0	0
ELF1	3	0	3	0	0	0	0	0	0	0	0	0	0	0	0	0	0	0
ELMO1	3	0	3	0	0	0	0	0	0	0	0	0	0	0	0	0	0	0
EMC10	3	0	3	0	0	0	0	0	0	0	0	0	0	0	0	0	0	0
ENO1	3	0	3	0	0	0	0	0	0	0	0	0	0	0	0	0	0	0
ERGIC3	3	0	3	0	0	0	0	0	0	0	0	0	0	0	0	0	0	0
EXOC3	3	0	3	0	0	0	0	0	0	0	0	0	0	0	0	0	0	0
FAIM3	3	0	2	0	0	0	0	0	0	0	0	0	0	0	0	0	1	0
FAM129C	3	0	3	0	0	0	0	0	0	0	0	0	0	0	0	0	0	0
FAM134A	3	0	3	0	0	0	0	0	0	0	0	0	0	0	0	0	0	0
FAM162A	3	0	1	0	0	0	0	0	1	0	0	1	0	0	0	0	0	0
FARP2	3	0	0	0	0	0	0	0	1	0	0	0	0	0	0	1	1	0
FBXO5	3	0	1	0	0	0	0	0	0	0	1	0	0	0	0	0	0	1
FCER2	3	0	3	0	0	0	0	0	0	0	0	0	0	0	0	0	0	0
FGA	3	0	0	0	0	3	0	0	0	0	0	0	0	0	0	0	0	0
FGF10	3	0	0	0	1	0	0	0	1	0	0	0	0	0	0	0	0	1
FLOT2	3	0	3	0	0	0	0	0	0	0	0	0	0	0	0	0	0	0
FNBP4	3	0	3	0	0	0	0	0	0	0	0	0	0	0	0	0	0	0
FUS	3	0	3	0	0	0	0	0	0	0	0	0	0	0	0	0	0	0
FXR2	3	0	1	0	0	1	0	0	0	0	0	0	1	0	0	0	0	0
FXYD6	3	0	3	0	0	0	0	0	0	0	0	0	0	0	0	0	0	0
GABARAP	3	0	3	0	0	0	0	0	0	0	0	0	0	0	0	0	0	0
GALNT7	3	0	0	0	0	0	0	1	1	0	0	0	0	0	0	0	0	1
GEMIN7	3	0	3	0	0	0	0	0	0	0	0	0	0	0	0	0	0	0
GGTA1	3	0	3	0	0	0	0	0	0	0	0	0	0	0	0	0	0	0
GIMAP4	3	0	3	0	0	0	0	0	0	0	0	0	0	0	0	0	0	0
GIT2	3	0	3	0	0	0	0	0	0	0	0	0	0	0	0	0	0	0
GLTSCR1	3	0	3	0	0	0	0	0	0	0	0	0	0	0	0	0	0	0
GOLGA2	3	0	3	0	0	0	0	0	0	0	0	0	0	0	0	0	0	0
GOLPH3	3	0	2	0	0	0	0	0	0	0	1	0	0	0	0	0	0	0
GORASP1	3	0	0	0	0	0	0	1	0	0	0	0	0	0	1	0	1	0
GPR114	3	0	3	0	0	0	0	0	0	0	0	0	0	0	0	0	0	0
GPX1	3	0	3	0	0	0	0	0	0	0	0	0	0	0	0	0	0	0
GRAP	3	0	3	0	0	0	0	0	0	0	0	0	0	0	0	0	0	0
GRAP2	3	0	3	0	0	0	0	0	0	0	0	0	0	0	0	0	0	0
GSTA3	3	0	0	0	0	0	0	0	1	0	0	0	0	0	0	0	0	2
GYS1	3	0	3	0	0	0	0	0	0	0	0	0	0	0	0	0	0	0
H1F0	3	0	0	0	0	0	0	0	0	0	0	0	1	0	1	0	1	0
HELQ	3	0	0	0	0	0	0	1	0	0	1	0	0	0	0	0	1	0
HGFAC	3	0	0	0	0	2	0	0	1	0	0	0	0	0	0	0	0	0
HIP1R	3	0	3	0	0	0	0	0	0	0	0	0	0	0	0	0	0	0
HIST2H2BE	3	0	3	0	0	0	0	0	0	0	0	0	0	0	0	0	0	0
HMGB1	3	0	3	0	0	0	0	0	0	0	0	0	0	0	0	0	0	0
HNRNPAB	3	0	3	0	0	0	0	0	0	0	0	0	0	0	0	0	0	0
HNRNPC	3	0	3	0	0	0	0	0	0	0	0	0	0	0	0	0	0	0
HNRNPDL	3	0	1	0	0	0	0	1	0	0	1	0	0	0	0	0	0	0
HNRNPUL2	3	0	3	0	0	0	0	0	0	0	0	0	0	0	0	0	0	0
HOPX	3	0	3	0	0	0	0	0	0	0	0	0	0	0	0	0	0	0
HRSP12	3	0	3	0	0	0	0	0	0	0	0	0	0	0	0	0	0	0
HSP90AA1	3	0	3	0	0	0	0	0	0	0	0	0	0	0	0	0	0	0
IFI16	3	0	3	0	0	0	0	0	0	0	0	0	0	0	0	0	0	0
IFNGR2	3	0	3	0	0	0	0	0	0	0	0	0	0	0	0	0	0	0
IGF2R	3	0	3	0	0	0	0	0	0	0	0	0	0	0	0	0	0	0
IL2RG	3	0	2	0	0	0	0	0	0	0	0	0	0	0	0	0	1	0
IMP3	3	0	1	0	0	0	0	0	0	0	0	0	0	0	1	0	0	1
INPP5B	3	0	3	0	0	0	0	0	0	0	0	0	0	0	0	0	0	0
INPP5K	3	0	3	0	0	0	0	0	0	0	0	0	0	0	0	0	0	0
IRF2BP2	3	0	3	0	0	0	0	0	0	0	0	0	0	0	0	0	0	0
IRF8	3	0	3	0	0	0	0	0	0	0	0	0	0	0	0	0	0	0
ITGAM	3	0	3	0	0	0	0	0	0	0	0	0	0	0	0	0	0	0
ITGB1	3	0	3	0	0	0	0	0	0	0	0	0	0	0	0	0	0	0
ITPR3	3	0	2	0	0	1	0	0	0	0	0	0	0	0	0	0	0	0
JMJD4	3	0	1	0	0	0	0	0	0	0	1	0	0	0	0	0	0	1
KANK2	3	0	0	1	0	0	0	0	0	0	1	0	0	1	0	0	0	0
KDM4A	3	0	3	0	0	0	0	0	0	0	0	0	0	0	0	0	0	0
KDM5C	3	0	3	0	0	0	0	0	0	0	0	0	0	0	0	0	0	0
KIR3DS1	3	0	3	0	0	0	0	0	0	0	0	0	0	0	0	0	0	0
KLC1	3	0	2	0	0	0	0	0	0	0	1	0	0	0	0	0	0	0
KMT2B	3	0	3	0	0	0	0	0	0	0	0	0	0	0	0	0	0	0
LAP3	3	0	3	0	0	0	0	0	0	0	0	0	0	0	0	0	0	0
LARP4B	3	0	1	0	0	0	0	0	1	0	0	1	0	0	0	0	0	0
LCP2	3	0	3	0	0	0	0	0	0	0	0	0	0	0	0	0	0	0
LDLR	3	0	3	0	0	0	0	0	0	0	0	0	0	0	0	0	0	0
LEF1	3	0	3	0	0	0	0	0	0	0	0	0	0	0	0	0	0	0
LGALS1	3	0	2	0	0	0	0	0	0	0	0	0	0	1	0	0	0	0
LIPG	3	0	0	0	1	0	0	0	1	0	0	0	0	1	0	0	0	0
LMNB1	3	0	1	0	0	0	0	1	0	0	0	0	0	0	0	0	0	1
LOC100137901	3	0	3	0	0	0	0	0	0	0	0	0	0	0	0	0	0	0
LOC100139209	3	0	0	0	0	1	0	0	0	0	1	0	0	0	0	0	0	1
LOC100296102	3	0	3	0	0	0	0	0	0	0	0	0	0	0	0	0	0	0
LOC100299180	3	0	0	0	0	0	1	0	0	0	0	0	0	0	0	0	1	1
LOC100336606	3	0	3	0	0	0	0	0	0	0	0	0	0	0	0	0	0	0
LOC100337081	3	0	3	0	0	0	0	0	0	0	0	0	0	0	0	0	0	0
LOC100848143	3	0	1	0	0	1	0	0	0	0	0	0	0	0	0	0	0	1
LOC100848575	3	0	3	0	0	0	0	0	0	0	0	0	0	0	0	0	0	0
LOC100848714	3	0	0	0	1	0	1	0	1	0	0	0	0	0	0	0	0	0
LOC100848895	3	0	1	0	1	0	0	0	0	0	0	0	0	0	0	0	0	1
LOC100849494	3	0	3	0	0	0	0	0	0	0	0	0	0	0	0	0	0	0
LOC100851591	3	0	1	2	0	0	0	0	0	0	0	0	0	0	0	0	0	0
LOC100852084	3	0	3	0	0	0	0	0	0	0	0	0	0	0	0	0	0	0
LOC101902232	3	0	0	0	0	0	0	0	1	0	0	0	0	1	0	0	1	0
LOC101903200	3	0	0	0	1	0	0	0	1	0	0	0	0	1	0	0	0	0
LOC101904435	3	0	2	0	0	0	0	1	0	0	0	0	0	0	0	0	0	0
LOC101904704	3	0	1	0	0	0	0	1	1	0	0	0	0	0	0	0	0	0
LOC101904917	3	0	0	0	0	0	0	0	0	0	0	0	0	1	2	0	0	0
LOC101905203	3	0	1	0	0	0	0	0	0	0	0	0	0	1	0	0	0	1
LOC101905313	3	0	0	0	0	0	1	0	0	0	0	0	0	0	0	0	0	2
LOC101905499	3	0	2	0	0	0	0	0	1	0	0	0	0	0	0	0	0	0
LOC101906242	3	0	2	0	0	0	0	0	0	0	0	0	0	0	0	0	1	0
LOC101907151	3	0	2	0	0	0	0	0	0	0	0	0	0	0	0	0	1	0
LOC101907298	3	0	2	0	0	0	0	0	0	0	0	0	0	0	0	0	0	1
LOC101907905	3	0	0	1	0	0	0	1	0	0	0	0	0	1	0	0	0	0
LOC101908049	3	0	0	0	0	0	0	1	0	0	0	0	0	0	0	0	1	1
LOC101908642	3	0	1	0	0	0	0	0	0	0	1	0	0	0	0	0	0	1
LOC104968422	3	0	2	0	0	0	0	0	0	0	0	0	0	0	0	0	1	0
LOC104968484	3	0	0	1	0	0	0	0	0	0	0	0	0	1	0	0	1	0
LOC104968616	3	0	3	0	0	0	0	0	0	0	0	0	0	0	0	0	0	0
LOC104970322	3	0	1	0	0	0	0	0	1	0	1	0	0	0	0	0	0	0
LOC104971728	3	0	0	0	0	0	0	0	0	0	2	0	0	0	0	0	1	0
LOC104971814	3	0	0	1	0	0	0	0	0	0	1	0	0	0	0	0	0	1
LOC104972602	3	0	0	0	0	0	0	0	2	0	0	0	0	1	0	0	0	0
LOC104972808	3	0	0	0	0	0	0	0	0	0	2	0	0	0	0	0	0	1
LOC104972826	3	1	1	1	0	0	0	0	0	0	0	0	0	0	0	0	0	0
LOC104974669	3	0	1	0	0	0	0	0	0	0	1	1	0	0	0	0	0	0
LOC104974770	3	0	0	0	2	0	0	0	0	0	0	0	0	1	0	0	0	0
LOC104974904	3	1	1	0	0	0	0	0	0	0	1	0	0	0	0	0	0	0
LOC104975658	3	0	3	0	0	0	0	0	0	0	0	0	0	0	0	0	0	0
LOC104975843	3	0	0	0	0	0	0	1	0	0	0	0	0	0	0	0	2	0
LOC104976527	3	0	3	0	0	0	0	0	0	0	0	0	0	0	0	0	0	0
LOC407145	3	0	0	0	0	0	1	0	0	0	0	0	0	0	0	0	0	2
LOC506088	3	0	3	0	0	0	0	0	0	0	0	0	0	0	0	0	0	0
LOC507167	3	0	3	0	0	0	0	0	0	0	0	0	0	0	0	0	0	0
LOC510193	3	0	2	0	0	0	0	0	0	0	0	0	0	0	0	0	1	0
LOC511936	3	0	1	0	0	0	0	0	1	0	0	0	0	0	0	0	0	1
LOC527057	3	0	0	0	0	0	1	0	1	0	1	0	0	0	0	0	0	0
LOC528098	3	0	0	0	1	1	0	0	0	0	0	0	0	0	0	0	0	1
LOC528952	3	0	3	0	0	0	0	0	0	0	0	0	0	0	0	0	0	0
LOC617219	3	0	0	0	0	0	0	0	1	0	0	0	0	1	0	0	0	1
LOC618416	3	0	2	0	0	0	0	0	0	0	1	0	0	0	0	0	0	0
LOC783151	3	0	0	0	0	0	1	0	0	0	0	0	0	0	0	0	0	2
LOC783502	3	0	3	0	0	0	0	0	0	0	0	0	0	0	0	0	0	0
LOC783588	3	0	2	0	0	0	0	0	0	0	0	0	0	0	1	0	0	0
LOC783829	3	0	1	0	0	0	0	1	0	0	0	0	0	0	0	0	1	0
LOC785691	3	0	1	0	0	0	1	0	0	0	1	0	0	0	0	0	0	0
LOC785867	3	1	2	0	0	0	0	0	0	0	0	0	0	0	0	0	0	0
LOC785958	3	0	3	0	0	0	0	0	0	0	0	0	0	0	0	0	0	0
LOC786372	3	0	3	0	0	0	0	0	0	0	0	0	0	0	0	0	0	0
LPCAT4	3	0	3	0	0	0	0	0	0	0	0	0	0	0	0	0	0	0
LPL	3	0	0	0	0	0	0	0	1	0	0	2	0	0	0	0	0	0
LPXN	3	0	3	0	0	0	0	0	0	0	0	0	0	0	0	0	0	0
LSM7	3	0	1	0	0	0	0	0	0	0	0	0	0	0	0	0	1	1
LUC7L3	3	0	2	0	0	0	0	0	0	0	1	0	0	0	0	0	0	0
LURAP1L	3	0	0	0	0	1	0	0	1	0	0	0	0	1	0	0	0	0
LY86	3	0	3	0	0	0	0	0	0	0	0	0	0	0	0	0	0	0
LY9	3	0	3	0	0	0	0	0	0	0	0	0	0	0	0	0	0	0
LZTFL1	3	0	1	1	0	0	0	1	0	0	0	0	0	0	0	0	0	0
MAP2K2	3	0	3	0	0	0	0	0	0	0	0	0	0	0	0	0	0	0
MAP3K1	3	0	3	0	0	0	0	0	0	0	0	0	0	0	0	0	0	0
MAPK1IP1L	3	0	3	0	0	0	0	0	0	0	0	0	0	0	0	0	0	0
MAPRE1	3	0	2	1	0	0	0	0	0	0	0	0	0	0	0	0	0	0
MARK2	3	0	3	0	0	0	0	0	0	0	0	0	0	0	0	0	0	0
MATK	3	0	1	0	0	0	0	0	1	0	1	0	0	0	0	0	0	0
MCM3	3	0	3	0	0	0	0	0	0	0	0	0	0	0	0	0	0	0
MCM4	3	0	2	0	0	0	0	0	0	0	1	0	0	0	0	0	0	0
MDH2	3	0	3	0	0	0	0	0	0	0	0	0	0	0	0	0	0	0
MED28	3	0	1	0	0	0	1	0	1	0	0	0	0	0	0	0	0	0
MEG8	3	0	0	0	1	0	0	0	0	0	0	1	0	1	0	0	0	0
MGAT1	3	0	3	0	0	0	0	0	0	0	0	0	0	0	0	0	0	0
MGC126945	3	0	3	0	0	0	0	0	0	0	0	0	0	0	0	0	0	0
MGC139164	3	0	3	0	0	0	0	0	0	0	0	0	0	0	0	0	0	0
MKL1	3	0	3	0	0	0	0	0	0	0	0	0	0	0	0	0	0	0
MKNK2	3	0	3	0	0	0	0	0	0	0	0	0	0	0	0	0	0	0
MOBP	3	0	0	0	0	0	0	0	0	0	0	0	0	0	3	0	0	0
MS4A8	3	0	1	0	0	0	0	1	0	0	0	0	0	0	0	0	0	1
MTCH1	3	0	3	0	0	0	0	0	0	0	0	0	0	0	0	0	0	0
MUC2	3	0	0	0	0	0	1	0	0	0	0	0	0	0	0	0	0	2
MVB12B	3	0	2	0	0	0	1	0	0	0	0	0	0	0	0	0	0	0
MYBPC1	3	0	0	0	0	0	0	0	0	0	0	0	3	0	0	0	0	0
MYL1	3	0	0	0	0	0	0	0	0	0	0	0	3	0	0	0	0	0
MYOZ1	3	0	0	0	0	0	0	0	0	1	0	0	2	0	0	0	0	0
NADK	3	0	3	0	0	0	0	0	0	0	0	0	0	0	0	0	0	0
NADSYN1	3	0	3	0	0	0	0	0	0	0	0	0	0	0	0	0	0	0
NAGA	3	0	3	0	0	0	0	0	0	0	0	0	0	0	0	0	0	0
NARS	3	0	3	0	0	0	0	0	0	0	0	0	0	0	0	0	0	0
NBEAL2	3	0	3	0	0	0	0	0	0	0	0	0	0	0	0	0	0	0
NCLN	3	0	3	0	0	0	0	0	0	0	0	0	0	0	0	0	0	0
NCOA1	3	0	2	0	0	0	0	0	0	0	0	0	0	0	1	0	0	0
NCOA4	3	0	3	0	0	0	0	0	0	0	0	0	0	0	0	0	0	0
NCOR1	3	0	3	0	0	0	0	0	0	0	0	0	0	0	0	0	0	0
NCR3	3	0	2	0	0	0	0	0	0	0	0	0	0	0	1	0	0	0
NDRG1	3	0	1	0	0	0	0	0	0	0	0	0	0	0	2	0	0	0
NDUFS2	3	0	3	0	0	0	0	0	0	0	0	0	0	0	0	0	0	0
NEB	3	0	0	0	0	0	0	0	0	0	0	0	3	0	0	0	0	0
NIPAL3	3	0	3	0	0	0	0	0	0	0	0	0	0	0	0	0	0	0
NKG7	3	0	3	0	0	0	0	0	0	0	0	0	0	0	0	0	0	0
NME1	3	0	2	0	0	0	0	0	0	0	0	0	0	0	0	0	0	1
NOTCH1	3	0	3	0	0	0	0	0	0	0	0	0	0	0	0	0	0	0
NR1H2	3	0	3	0	0	0	0	0	0	0	0	0	0	0	0	0	0	0
NUFIP2	3	0	3	0	0	0	0	0	0	0	0	0	0	0	0	0	0	0
OAZ1	3	0	2	0	0	0	0	0	0	0	0	1	0	0	0	0	0	0
OGFR	3	0	2	0	1	0	0	0	0	0	0	0	0	0	0	0	0	0
OGN	3	0	1	0	0	0	0	0	0	0	0	0	0	1	0	0	1	0
ORMDL3	3	0	3	0	0	0	0	0	0	0	0	0	0	0	0	0	0	0
OSTF1	3	0	3	0	0	0	0	0	0	0	0	0	0	0	0	0	0	0
OVGP1	3	0	0	1	0	0	0	2	0	0	0	0	0	0	0	0	0	0
P2RY8	3	0	3	0	0	0	0	0	0	0	0	0	0	0	0	0	0	0
PAPLN	3	0	1	0	1	0	0	0	1	0	0	0	0	0	0	0	0	0
PAPSS2	3	0	1	0	0	1	0	0	1	0	0	0	0	0	0	0	0	0
PARP12	3	0	3	0	0	0	0	0	0	0	0	0	0	0	0	0	0	0
PARVB	3	0	0	0	0	0	0	0	1	0	0	1	1	0	0	0	0	0
PCMTD2	3	0	3	0	0	0	0	0	0	0	0	0	0	0	0	0	0	0
PCNXL3	3	0	3	0	0	0	0	0	0	0	0	0	0	0	0	0	0	0
PDLIM5	3	0	0	0	0	0	0	0	0	1	0	1	1	0	0	0	0	0
PES1	3	0	2	0	0	0	0	1	0	0	0	0	0	0	0	0	0	0
PFKP	3	0	3	0	0	0	0	0	0	0	0	0	0	0	0	0	0	0
PFN1	3	0	3	0	0	0	0	0	0	0	0	0	0	0	0	0	0	0
PGS1	3	0	3	0	0	0	0	0	0	0	0	0	0	0	0	0	0	0
PHGDH	3	0	3	0	0	0	0	0	0	0	0	0	0	0	0	0	0	0
PI4KA	3	0	3	0	0	0	0	0	0	0	0	0	0	0	0	0	0	0
PIK3CD	3	0	3	0	0	0	0	0	0	0	0	0	0	0	0	0	0	0
PIK3IP1	3	0	1	0	0	0	0	1	0	0	1	0	0	0	0	0	0	0
PLA2G2A	3	0	0	0	0	0	0	0	0	0	0	0	0	0	0	0	0	3
PLAC8	3	0	3	0	0	0	0	0	0	0	0	0	0	0	0	0	0	0
PLCB4	3	0	0	1	0	0	0	1	1	0	0	0	0	0	0	0	0	0
PLD4	3	0	3	0	0	0	0	0	0	0	0	0	0	0	0	0	0	0
PLSCR3	3	0	3	0	0	0	0	0	0	0	0	0	0	0	0	0	0	0
PNLIPRP2	3	0	0	0	0	0	0	0	2	0	0	0	0	0	0	0	0	1
PNP	3	0	3	0	0	0	0	0	0	0	0	0	0	0	0	0	0	0
PPP1R12C	3	0	3	0	0	0	0	0	0	0	0	0	0	0	0	0	0	0
PPP1R18	3	0	3	0	0	0	0	0	0	0	0	0	0	0	0	0	0	0
PPP2R5A	3	0	2	0	0	0	0	0	0	0	1	0	0	0	0	0	0	0
PPP4C	3	0	3	0	0	0	0	0	0	0	0	0	0	0	0	0	0	0
PRELID1	3	0	3	0	0	0	0	0	0	0	0	0	0	0	0	0	0	0
PRMT2	3	0	3	0	0	0	0	0	0	0	0	0	0	0	0	0	0	0
PRPF4B	3	0	3	0	0	0	0	0	0	0	0	0	0	0	0	0	0	0
PRR12	3	0	3	0	0	0	0	0	0	0	0	0	0	0	0	0	0	0
PRRC2C	3	0	3	0	0	0	0	0	0	0	0	0	0	0	0	0	0	0
PSD4	3	0	3	0	0	0	0	0	0	0	0	0	0	0	0	0	0	0
PSMB4	3	0	3	0	0	0	0	0	0	0	0	0	0	0	0	0	0	0
PSMB9	3	0	3	0	0	0	0	0	0	0	0	0	0	0	0	0	0	0
PTPN1	3	0	3	0	0	0	0	0	0	0	0	0	0	0	0	0	0	0
PVRIG	3	0	2	0	0	0	0	0	0	0	1	0	0	0	0	0	0	0
PYGM	3	0	0	0	0	0	0	0	0	0	0	0	3	0	0	0	0	0
RAB34	3	0	0	1	1	0	0	0	0	0	0	0	0	1	0	0	0	0
RAB35	3	0	3	0	0	0	0	0	0	0	0	0	0	0	0	0	0	0
RABAC1	3	0	3	0	0	0	0	0	0	0	0	0	0	0	0	0	0	0
RARRES1	3	0	0	0	0	0	0	3	0	0	0	0	0	0	0	0	0	0
RBCK1	3	0	3	0	0	0	0	0	0	0	0	0	0	0	0	0	0	0
RBM39	3	0	3	0	0	0	0	0	0	0	0	0	0	0	0	0	0	0
RBMX2	3	0	2	0	0	0	0	0	0	0	1	0	0	0	0	0	0	0
REG4	3	0	0	0	0	0	1	0	0	0	1	0	0	0	0	0	0	1
RGL2	3	0	2	0	0	0	0	0	0	0	1	0	0	0	0	0	0	0
RGS1	3	0	3	0	0	0	0	0	0	0	0	0	0	0	0	0	0	0
RGS2	3	0	3	0	0	0	0	0	0	0	0	0	0	0	0	0	0	0
RGS3	3	0	3	0	0	0	0	0	0	0	0	0	0	0	0	0	0	0
RHBDF2	3	0	3	0	0	0	0	0	0	0	0	0	0	0	0	0	0	0
RNASEK	3	0	3	0	0	0	0	0	0	0	0	0	0	0	0	0	0	0
RNF114	3	0	3	0	0	0	0	0	0	0	0	0	0	0	0	0	0	0
RNPS1	3	0	3	0	0	0	0	0	0	0	0	0	0	0	0	0	0	0
RPL11	3	0	2	0	0	0	1	0	0	0	0	0	0	0	0	0	0	0
RPL14	3	0	2	1	0	0	0	0	0	0	0	0	0	0	0	0	0	0
RPL36AL	3	0	3	0	0	0	0	0	0	0	0	0	0	0	0	0	0	0
RPL6	3	0	3	0	0	0	0	0	0	0	0	0	0	0	0	0	0	0
RPL8	3	0	3	0	0	0	0	0	0	0	0	0	0	0	0	0	0	0
RPL9	3	0	3	0	0	0	0	0	0	0	0	0	0	0	0	0	0	0
RPS12	3	0	2	0	0	0	0	0	0	0	1	0	0	0	0	0	0	0
RPS18	3	0	3	0	0	0	0	0	0	0	0	0	0	0	0	0	0	0
RPS23	3	0	3	0	0	0	0	0	0	0	0	0	0	0	0	0	0	0
RTN4	3	0	3	0	0	0	0	0	0	0	0	0	0	0	0	0	0	0
SARS	3	0	3	0	0	0	0	0	0	0	0	0	0	0	0	0	0	0
SDHA	3	0	3	0	0	0	0	0	0	0	0	0	0	0	0	0	0	0
SDHD	3	0	1	0	0	1	0	0	0	0	0	1	0	0	0	0	0	0
SDK1	3	0	1	0	1	0	0	0	0	0	0	0	0	0	0	0	1	0
SEC24C	3	0	3	0	0	0	0	0	0	0	0	0	0	0	0	0	0	0
SERPINA3-7	3	0	0	0	0	3	0	0	0	0	0	0	0	0	0	0	0	0
SETD3	3	0	3	0	0	0	0	0	0	0	0	0	0	0	0	0	0	0
SH3BGRL	3	0	3	0	0	0	0	0	0	0	0	0	0	0	0	0	0	0
SIRPA	3	0	3	0	0	0	0	0	0	0	0	0	0	0	0	0	0	0
SIT1	3	0	3	0	0	0	0	0	0	0	0	0	0	0	0	0	0	0
SKAP2	3	0	3	0	0	0	0	0	0	0	0	0	0	0	0	0	0	0
SLAMF6	3	0	3	0	0	0	0	0	0	0	0	0	0	0	0	0	0	0
SLC15A4	3	0	2	0	0	0	0	0	0	0	0	0	0	0	0	0	1	0
SLC20A1	3	0	3	0	0	0	0	0	0	0	0	0	0	0	0	0	0	0
SLC2A3	3	0	3	0	0	0	0	0	0	0	0	0	0	0	0	0	0	0
SLC7A1	3	0	3	0	0	0	0	0	0	0	0	0	0	0	0	0	0	0
SMARCC2	3	0	3	0	0	0	0	0	0	0	0	0	0	0	0	0	0	0
SNRNP70	3	0	3	0	0	0	0	0	0	0	0	0	0	0	0	0	0	0
SNX12	3	0	1	0	0	0	0	1	0	0	0	0	0	1	0	0	0	0
SOD1	3	0	3	0	0	0	0	0	0	0	0	0	0	0	0	0	0	0
SQRDL	3	0	3	0	0	0	0	0	0	0	0	0	0	0	0	0	0	0
SRCAP	3	0	3	0	0	0	0	0	0	0	0	0	0	0	0	0	0	0
SRI	3	0	3	0	0	0	0	0	0	0	0	0	0	0	0	0	0	0
SRRT	3	0	3	0	0	0	0	0	0	0	0	0	0	0	0	0	0	0
SRSF4	3	0	3	0	0	0	0	0	0	0	0	0	0	0	0	0	0	0
SSR1	3	0	3	0	0	0	0	0	0	0	0	0	0	0	0	0	0	0
ST3GAL1	3	0	2	0	0	0	0	0	0	0	1	0	0	0	0	0	0	0
STK24	3	0	2	0	0	0	0	0	0	0	0	0	1	0	0	0	0	0
STK40	3	0	3	0	0	0	0	0	0	0	0	0	0	0	0	0	0	0
STMN1	3	0	3	0	0	0	0	0	0	0	0	0	0	0	0	0	0	0
STX11	3	0	3	0	0	0	0	0	0	0	0	0	0	0	0	0	0	0
SULT2B1	3	0	0	0	0	0	0	0	1	0	0	0	0	1	0	0	0	1
SUPT6H	3	0	3	0	0	0	0	0	0	0	0	0	0	0	0	0	0	0
SYK	3	0	3	0	0	0	0	0	0	0	0	0	0	0	0	0	0	0
SYT1	3	0	0	0	0	0	1	0	0	0	1	0	0	0	0	0	0	1
SZRD1	3	0	3	0	0	0	0	0	0	0	0	0	0	0	0	0	0	0
TAC3	3	0	3	0	0	0	0	0	0	0	0	0	0	0	0	0	0	0
TARS	3	0	3	0	0	0	0	0	0	0	0	0	0	0	0	0	0	0
TBC1D10C	3	0	3	0	0	0	0	0	0	0	0	0	0	0	0	0	0	0
TBC1D8	3	0	2	0	0	0	0	0	0	0	1	0	0	0	0	0	0	0
TCEB3	3	0	1	0	0	1	0	0	0	0	0	0	0	0	0	0	0	1
TCF25	3	0	2	0	0	0	0	0	1	0	0	0	0	0	0	0	0	0
TCF3	3	0	3	0	0	0	0	0	0	0	0	0	0	0	0	0	0	0
TCF7L2	3	0	0	0	1	1	0	0	0	0	0	1	0	0	0	0	0	0
TCN2	3	0	3	0	0	0	0	0	0	0	0	0	0	0	0	0	0	0
TGFBR2	3	0	3	0	0	0	0	0	0	0	0	0	0	0	0	0	0	0
TMC8	3	0	3	0	0	0	0	0	0	0	0	0	0	0	0	0	0	0
TMEM180	3	0	0	0	0	0	0	1	0	0	1	0	0	0	0	0	1	0
TMEM222	3	0	1	0	1	0	0	0	1	0	0	0	0	0	0	0	0	0
TNFRSF1A	3	0	3	0	0	0	0	0	0	0	0	0	0	0	0	0	0	0
TNNC1	3	0	0	0	0	0	0	0	0	0	0	1	2	0	0	0	0	0
TNNT1	3	0	0	0	0	0	0	0	0	0	0	1	2	0	0	0	0	0
TOB2	3	0	3	0	0	0	0	0	0	0	0	0	0	0	0	0	0	0
TOLLIP	3	0	3	0	0	0	0	0	0	0	0	0	0	0	0	0	0	0
TOP2B	3	0	3	0	0	0	0	0	0	0	0	0	0	0	0	0	0	0
TRA2A	3	0	3	0	0	0	0	0	0	0	0	0	0	0	0	0	0	0
TRA2B	3	0	3	0	0	0	0	0	0	0	0	0	0	0	0	0	0	0
TRAF3IP3	3	0	3	0	0	0	0	0	0	0	0	0	0	0	0	0	0	0
TRDN	3	0	0	0	0	0	0	0	0	0	0	0	3	0	0	0	0	0
TRGC4	3	0	1	0	0	0	1	0	0	0	1	0	0	0	0	0	0	0
TRPC4AP	3	0	3	0	0	0	0	0	0	0	0	0	0	0	0	0	0	0
TRPM2	3	0	3	0	0	0	0	0	0	0	0	0	0	0	0	0	0	0
TSPAN13	3	0	3	0	0	0	0	0	0	0	0	0	0	0	0	0	0	0
TTN	3	0	0	0	0	0	0	0	0	0	0	1	2	0	0	0	0	0
TWF2	3	0	3	0	0	0	0	0	0	0	0	0	0	0	0	0	0	0
TXNDC5	3	0	2	0	0	0	0	0	0	0	1	0	0	0	0	0	0	0
UBAC2	3	0	3	0	0	0	0	0	0	0	0	0	0	0	0	0	0	0
UBAP1	3	0	3	0	0	0	0	0	0	0	0	0	0	0	0	0	0	0
UBE2Z	3	0	3	0	0	0	0	0	0	0	0	0	0	0	0	0	0	0
UBE4A	3	0	3	0	0	0	0	0	0	0	0	0	0	0	0	0	0	0
UBP1	3	0	3	0	0	0	0	0	0	0	0	0	0	0	0	0	0	0
UBQLN1	3	0	3	0	0	0	0	0	0	0	0	0	0	0	0	0	0	0
USP4	3	0	3	0	0	0	0	0	0	0	0	0	0	0	0	0	0	0
VCP	3	0	3	0	0	0	0	0	0	0	0	0	0	0	0	0	0	0
VCPIP1	3	0	1	0	0	0	0	0	0	0	0	0	0	0	0	0	1	1
VDAC3	3	0	2	0	0	0	0	0	0	0	0	0	1	0	0	0	0	0
VIM	3	0	2	0	1	0	0	0	0	0	0	0	0	0	0	0	0	0
VN2R412P	3	0	0	0	0	0	0	1	0	0	1	0	0	0	0	0	0	1
VPS26B	3	0	3	0	0	0	0	0	0	0	0	0	0	0	0	0	0	0
VRK1	3	0	1	0	1	0	0	0	0	0	0	0	0	0	0	0	1	0
VWA7	3	0	0	1	0	0	0	1	1	0	0	0	0	0	0	0	0	0
WNK1	3	0	3	0	0	0	0	0	0	0	0	0	0	0	0	0	0	0
WSB1	3	0	3	0	0	0	0	0	0	0	0	0	0	0	0	0	0	0
YAF2	3	1	1	0	0	0	0	0	1	0	0	0	0	0	0	0	0	0
YWHAE	3	0	3	0	0	0	0	0	0	0	0	0	0	0	0	0	0	0
ZC3H12D	3	0	3	0	0	0	0	0	0	0	0	0	0	0	0	0	0	0
ZC3HAV1	3	0	3	0	0	0	0	0	0	0	0	0	0	0	0	0	0	0
ZDHHC5	3	0	3	0	0	0	0	0	0	0	0	0	0	0	0	0	0	0
ZFP36	3	0	3	0	0	0	0	0	0	0	0	0	0	0	0	0	0	0
ZKSCAN1	3	0	1	1	0	0	0	0	0	0	0	0	0	0	0	0	1	0
ZNF282	3	0	0	0	0	0	0	1	1	0	0	0	0	0	0	0	0	1
ZNF511	3	1	1	0	0	0	0	0	0	0	0	0	0	0	0	0	1	0
ZNF775	3	0	1	0	0	0	0	1	0	0	0	0	0	1	0	0	0	0
42065	2	0	2	0	0	0	0	0	0	0	0	0	0	0	0	0	0	0
42258	2	0	2	0	0	0	0	0	0	0	0	0	0	0	0	0	0	0
A2M	2	0	2	0	0	0	0	0	0	0	0	0	0	0	0	0	0	0
ABCA2	2	0	0	0	0	0	0	1	0	0	0	0	0	0	1	0	0	0
ABCB1	2	0	0	0	0	0	0	0	1	0	0	0	0	1	0	0	0	0
ABCB8	2	0	2	0	0	0	0	0	0	0	0	0	0	0	0	0	0	0
ABCC1	2	0	2	0	0	0	0	0	0	0	0	0	0	0	0	0	0	0
ABHD1	2	0	2	0	0	0	0	0	0	0	0	0	0	0	0	0	0	0
ABI1	2	0	2	0	0	0	0	0	0	0	0	0	0	0	0	0	0	0
ACAA1	2	0	2	0	0	0	0	0	0	0	0	0	0	0	0	0	0	0
ACAA2	2	0	1	0	0	0	0	0	0	0	1	0	0	0	0	0	0	0
ACAD8	2	0	2	0	0	0	0	0	0	0	0	0	0	0	0	0	0	0
ACTN1	2	0	2	0	0	0	0	0	0	0	0	0	0	0	0	0	0	0
ACTR1A	2	0	2	0	0	0	0	0	0	0	0	0	0	0	0	0	0	0
ACVRL1	2	0	2	0	0	0	0	0	0	0	0	0	0	0	0	0	0	0
ADAMDEC1	2	0	1	0	0	0	0	0	0	0	0	0	0	0	0	0	0	1
ADAP1	2	0	2	0	0	0	0	0	0	0	0	0	0	0	0	0	0	0
ADCK5	2	0	2	0	0	0	0	0	0	0	0	0	0	0	0	0	0	0
AFTPH	2	0	2	0	0	0	0	0	0	0	0	0	0	0	0	0	0	0
AKT2	2	0	2	0	0	0	0	0	0	0	0	0	0	0	0	0	0	0
ALDH1L1	2	0	0	0	0	2	0	0	0	0	0	0	0	0	0	0	0	0
ANAPC2	2	0	1	0	0	0	0	0	0	0	0	0	0	0	0	0	1	0
ANG	2	0	1	0	0	1	0	0	0	0	0	0	0	0	0	0	0	0
ANKH	2	0	1	0	1	0	0	0	0	0	0	0	0	0	0	0	0	0
ANKRD13A	2	0	2	0	0	0	0	0	0	0	0	0	0	0	0	0	0	0
ANKRD23	2	0	0	0	0	0	0	0	0	0	0	1	1	0	0	0	0	0
ANKRD44	2	0	2	0	0	0	0	0	0	0	0	0	0	0	0	0	0	0
ANXA3	2	0	2	0	0	0	0	0	0	0	0	0	0	0	0	0	0	0
ANXA5	2	0	2	0	0	0	0	0	0	0	0	0	0	0	0	0	0	0
AOX1	2	0	0	0	0	1	0	0	1	0	0	0	0	0	0	0	0	0
AP1B1	2	0	2	0	0	0	0	0	0	0	0	0	0	0	0	0	0	0
AP1S2	2	0	2	0	0	0	0	0	0	0	0	0	0	0	0	0	0	0
AP2A1	2	0	2	0	0	0	0	0	0	0	0	0	0	0	0	0	0	0
AP2M1	2	0	2	0	0	0	0	0	0	0	0	0	0	0	0	0	0	0
APH1A	2	0	2	0	0	0	0	0	0	0	0	0	0	0	0	0	0	0
APOE	2	0	0	0	0	2	0	0	0	0	0	0	0	0	0	0	0	0
APOH	2	0	0	0	0	2	0	0	0	0	0	0	0	0	0	0	0	0
APRT	2	0	2	0	0	0	0	0	0	0	0	0	0	0	0	0	0	0
ARHGDIB	2	0	2	0	0	0	0	0	0	0	0	0	0	0	0	0	0	0
ARHGEF10L	2	0	2	0	0	0	0	0	0	0	0	0	0	0	0	0	0	0
ARL4A	2	0	2	0	0	0	0	0	0	0	0	0	0	0	0	0	0	0
ARPC2	2	0	2	0	0	0	0	0	0	0	0	0	0	0	0	0	0	0
ARSA	2	0	2	0	0	0	0	0	0	0	0	0	0	0	0	0	0	0
ART1	2	0	0	0	0	0	1	0	0	0	0	0	0	0	0	0	0	1
ASIC2	2	1	0	0	0	0	0	0	1	0	0	0	0	0	0	0	0	0
ASMTL	2	1	0	0	0	0	0	0	0	0	0	0	1	0	0	0	0	0
ASPHD1	2	1	0	0	0	0	0	0	0	0	0	0	0	0	1	0	0	0
ATG2A	2	0	2	0	0	0	0	0	0	0	0	0	0	0	0	0	0	0
ATN1	2	0	2	0	0	0	0	0	0	0	0	0	0	0	0	0	0	0
ATP1B3	2	0	2	0	0	0	0	0	0	0	0	0	0	0	0	0	0	0
ATP2A1	2	0	0	0	0	0	0	0	0	0	0	0	2	0	0	0	0	0
ATP5SL	2	0	1	0	0	0	0	1	0	0	0	0	0	0	0	0	0	0
ATP6V0D1	2	0	2	0	0	0	0	0	0	0	0	0	0	0	0	0	0	0
ATP8A1	2	0	1	0	0	0	0	0	1	0	0	0	0	0	0	0	0	0
ATXN7	2	0	1	0	0	0	0	0	0	0	1	0	0	0	0	0	0	0
B4GALT1	2	0	2	0	0	0	0	0	0	0	0	0	0	0	0	0	0	0
BAZ1B	2	0	2	0	0	0	0	0	0	0	0	0	0	0	0	0	0	0
BCL11B	2	0	2	0	0	0	0	0	0	0	0	0	0	0	0	0	0	0
BCL2L11	2	0	2	0	0	0	0	0	0	0	0	0	0	0	0	0	0	0
BFSP2	2	1	0	0	0	0	0	0	0	0	0	0	0	0	1	0	0	0
BLCAP	2	0	2	0	0	0	0	0	0	0	0	0	0	0	0	0	0	0
BNIP3L	2	0	2	0	0	0	0	0	0	0	0	0	0	0	0	0	0	0
BoLA	2	0	2	0	0	0	0	0	0	0	0	0	0	0	0	0	0	0
BPI	2	0	1	0	0	0	0	0	0	0	0	0	0	0	0	0	0	1
BPTF	2	0	2	0	0	0	0	0	0	0	0	0	0	0	0	0	0	0
BRD1	2	0	2	0	0	0	0	0	0	0	0	0	0	0	0	0	0	0
BRK1	2	0	2	0	0	0	0	0	0	0	0	0	0	0	0	0	0	0
BSG	2	0	2	0	0	0	0	0	0	0	0	0	0	0	0	0	0	0
BTC	2	0	0	0	0	0	1	0	0	0	0	0	1	0	0	0	0	0
BTF3	2	0	2	0	0	0	0	0	0	0	0	0	0	0	0	0	0	0
BUD31	2	0	2	0	0	0	0	0	0	0	0	0	0	0	0	0	0	0
C13H20orf27	2	0	2	0	0	0	0	0	0	0	0	0	0	0	0	0	0	0
C16H1orf116	2	0	0	0	0	0	0	0	1	0	0	0	0	0	0	0	0	1
C25H16orf13	2	0	2	0	0	0	0	0	0	0	0	0	0	0	0	0	0	0
C5	2	0	0	0	0	1	0	0	0	0	0	0	0	0	0	0	0	1
C5H12orf57	2	0	2	0	0	0	0	0	0	0	0	0	0	0	0	0	0	0
C5H12orf75	2	0	2	0	0	0	0	0	0	0	0	0	0	0	0	0	0	0
C7H1orf35	2	0	2	0	0	0	0	0	0	0	0	0	0	0	0	0	0	0
C8H9orf3	2	0	2	0	0	0	0	0	0	0	0	0	0	0	0	0	0	0
C8H9orf89	2	0	1	0	0	1	0	0	0	0	0	0	0	0	0	0	0	0
CALM3	2	0	1	0	0	0	1	0	0	0	0	0	0	0	0	0	0	0
CANX	2	0	2	0	0	0	0	0	0	0	0	0	0	0	0	0	0	0
CAPG	2	0	2	0	0	0	0	0	0	0	0	0	0	0	0	0	0	0
CAPZA1	2	0	2	0	0	0	0	0	0	0	0	0	0	0	0	0	0	0
CARM1	2	0	2	0	0	0	0	0	0	0	0	0	0	0	0	0	0	0
CASC1	2	0	0	1	0	0	0	1	0	0	0	0	0	0	0	0	0	0
CASC3	2	0	2	0	0	0	0	0	0	0	0	0	0	0	0	0	0	0
CAST	2	0	2	0	0	0	0	0	0	0	0	0	0	0	0	0	0	0
CAT	2	0	1	0	0	1	0	0	0	0	0	0	0	0	0	0	0	0
CCDC114	2	0	1	0	0	0	0	1	0	0	0	0	0	0	0	0	0	0
CCDC69	2	0	2	0	0	0	0	0	0	0	0	0	0	0	0	0	0	0
CCNYL1	2	0	0	0	0	0	0	1	0	0	0	0	0	0	0	0	0	1
CCR1	2	0	2	0	0	0	0	0	0	0	0	0	0	0	0	0	0	0
CCR3	2	0	2	0	0	0	0	0	0	0	0	0	0	0	0	0	0	0
CCT5	2	0	2	0	0	0	0	0	0	0	0	0	0	0	0	0	0	0
CD14	2	0	2	0	0	0	0	0	0	0	0	0	0	0	0	0	0	0
CD163	2	0	2	0	0	0	0	0	0	0	0	0	0	0	0	0	0	0
CD164	2	0	2	0	0	0	0	0	0	0	0	0	0	0	0	0	0	0
CD2BP2	2	0	2	0	0	0	0	0	0	0	0	0	0	0	0	0	0	0
CD300LB	2	0	2	0	0	0	0	0	0	0	0	0	0	0	0	0	0	0
CD3D	2	0	2	0	0	0	0	0	0	0	0	0	0	0	0	0	0	0
CD3E	2	0	2	0	0	0	0	0	0	0	0	0	0	0	0	0	0	0
CD3G	2	0	2	0	0	0	0	0	0	0	0	0	0	0	0	0	0	0
CD46	2	0	2	0	0	0	0	0	0	0	0	0	0	0	0	0	0	0
CD79B	2	0	2	0	0	0	0	0	0	0	0	0	0	0	0	0	0	0
CD9	2	0	1	0	0	0	0	1	0	0	0	0	0	0	0	0	0	0
CD93	2	0	0	0	1	0	0	0	0	0	0	0	0	1	0	0	0	0
CD96	2	0	2	0	0	0	0	0	0	0	0	0	0	0	0	0	0	0
CDHR5	2	0	0	0	0	1	0	0	0	0	0	0	0	0	0	0	0	1
CDIP1	2	0	2	0	0	0	0	0	0	0	0	0	0	0	0	0	0	0
CDK2AP2	2	0	2	0	0	0	0	0	0	0	0	0	0	0	0	0	0	0
CDK9	2	0	2	0	0	0	0	0	0	0	0	0	0	0	0	0	0	0
CDV3	2	0	2	0	0	0	0	0	0	0	0	0	0	0	0	0	0	0
CEP170B	2	0	0	0	0	0	0	1	1	0	0	0	0	0	0	0	0	0
CERCAM	2	0	0	0	0	0	1	0	0	0	0	0	0	1	0	0	0	0
CFDP2	2	0	0	0	0	0	0	0	1	0	0	0	0	0	1	0	0	0
CFL1	2	0	2	0	0	0	0	0	0	0	0	0	0	0	0	0	0	0
CHFR	2	0	2	0	0	0	0	0	0	0	0	0	0	0	0	0	0	0
CHID1	2	0	2	0	0	0	0	0	0	0	0	0	0	0	0	0	0	0
CISH	2	0	2	0	0	0	0	0	0	0	0	0	0	0	0	0	0	0
CITED2	2	0	2	0	0	0	0	0	0	0	0	0	0	0	0	0	0	0
CLIC3	2	0	2	0	0	0	0	0	0	0	0	0	0	0	0	0	0	0
CLMP	2	1	0	0	0	0	1	0	0	0	0	0	0	0	0	0	0	0
CMBL	2	0	1	0	0	0	0	0	0	0	0	0	1	0	0	0	0	0
CMTM3	2	0	2	0	0	0	0	0	0	0	0	0	0	0	0	0	0	0
CNOT8	2	0	0	0	0	0	0	0	0	0	0	0	1	0	1	0	0	0
COG2	2	0	2	0	0	0	0	0	0	0	0	0	0	0	0	0	0	0
COL6A1	2	0	0	0	0	0	0	0	0	0	0	0	0	1	0	0	1	0
COMMD6	2	0	2	0	0	0	0	0	0	0	0	0	0	0	0	0	0	0
COPA	2	0	2	0	0	0	0	0	0	0	0	0	0	0	0	0	0	0
CORO1B	2	0	2	0	0	0	0	0	0	0	0	0	0	0	0	0	0	0
CORO1C	2	0	2	0	0	0	0	0	0	0	0	0	0	0	0	0	0	0
COX17	2	0	2	0	0	0	0	0	0	0	0	0	0	0	0	0	0	0
COX5A	2	0	2	0	0	0	0	0	0	0	0	0	0	0	0	0	0	0
CPLX1	2	2	0	0	0	0	0	0	0	0	0	0	0	0	0	0	0	0
CPSF7	2	0	2	0	0	0	0	0	0	0	0	0	0	0	0	0	0	0
CREB3	2	0	2	0	0	0	0	0	0	0	0	0	0	0	0	0	0	0
CRIP1	2	0	2	0	0	0	0	0	0	0	0	0	0	0	0	0	0	0
CROCC	2	0	1	0	0	0	0	1	0	0	0	0	0	0	0	0	0	0
CS	2	0	2	0	0	0	0	0	0	0	0	0	0	0	0	0	0	0
CSNK1D	2	0	2	0	0	0	0	0	0	0	0	0	0	0	0	0	0	0
CST7	2	0	2	0	0	0	0	0	0	0	0	0	0	0	0	0	0	0
CTCF	2	0	2	0	0	0	0	0	0	0	0	0	0	0	0	0	0	0
CTDSP1	2	0	2	0	0	0	0	0	0	0	0	0	0	0	0	0	0	0
CUL9	2	0	2	0	0	0	0	0	0	0	0	0	0	0	0	0	0	0
CXXC1	2	0	2	0	0	0	0	0	0	0	0	0	0	0	0	0	0	0
CYB561A3	2	0	2	0	0	0	0	0	0	0	0	0	0	0	0	0	0	0
CYCS	2	0	1	0	0	0	0	0	0	0	0	0	1	0	0	0	0	0
CYLD	2	0	2	0	0	0	0	0	0	0	0	0	0	0	0	0	0	0
CYP3A24	2	0	0	0	0	2	0	0	0	0	0	0	0	0	0	0	0	0
DCAF11	2	0	2	0	0	0	0	0	0	0	0	0	0	0	0	0	0	0
DCAF8	2	0	1	0	0	0	0	0	0	0	0	0	0	0	1	0	0	0
DCTN3	2	0	2	0	0	0	0	0	0	0	0	0	0	0	0	0	0	0
DCTN4	2	0	1	0	0	0	0	0	0	0	1	0	0	0	0	0	0	0
DCTN5	2	0	1	0	0	0	0	0	0	0	0	0	0	0	1	0	0	0
DDB2	2	0	2	0	0	0	0	0	0	0	0	0	0	0	0	0	0	0
DDX24	2	0	2	0	0	0	0	0	0	0	0	0	0	0	0	0	0	0
DDX41	2	0	2	0	0	0	0	0	0	0	0	0	0	0	0	0	0	0
DDX42	2	0	2	0	0	0	0	0	0	0	0	0	0	0	0	0	0	0
DDX54	2	0	2	0	0	0	0	0	0	0	0	0	0	0	0	0	0	0
DEDD	2	0	2	0	0	0	0	0	0	0	0	0	0	0	0	0	0	0
DEDD2	2	0	2	0	0	0	0	0	0	0	0	0	0	0	0	0	0	0
DEGS1	2	0	2	0	0	0	0	0	0	0	0	0	0	0	0	0	0	0
DENND5A	2	0	2	0	0	0	0	0	0	0	0	0	0	0	0	0	0	0
DHX30	2	0	1	0	0	0	0	1	0	0	0	0	0	0	0	0	0	0
DHX9	2	0	2	0	0	0	0	0	0	0	0	0	0	0	0	0	0	0
DNAJA1	2	0	2	0	0	0	0	0	0	0	0	0	0	0	0	0	0	0
DNAJA4	2	0	0	0	0	0	0	0	1	0	0	0	0	0	0	0	0	1
DNAJB1	2	0	1	0	0	0	0	1	0	0	0	0	0	0	0	0	0	0
DNAJB6	2	0	2	0	0	0	0	0	0	0	0	0	0	0	0	0	0	0
DNAJC8	2	0	2	0	0	0	0	0	0	0	0	0	0	0	0	0	0	0
DOC2G	2	0	0	0	0	0	0	0	0	0	0	2	0	0	0	0	0	0
DOCK10	2	0	2	0	0	0	0	0	0	0	0	0	0	0	0	0	0	0
DPF2	2	0	2	0	0	0	0	0	0	0	0	0	0	0	0	0	0	0
DPH1	2	0	2	0	0	0	0	0	0	0	0	0	0	0	0	0	0	0
DRAP1	2	0	2	0	0	0	0	0	0	0	0	0	0	0	0	0	0	0
DSEL	2	0	0	0	0	0	0	0	0	0	0	0	0	0	1	1	0	0
DUSP11	2	0	2	0	0	0	0	0	0	0	0	0	0	0	0	0	0	0
DYNLT1	2	0	2	0	0	0	0	0	0	0	0	0	0	0	0	0	0	0
E2F2	2	0	2	0	0	0	0	0	0	0	0	0	0	0	0	0	0	0
ECI2	2	0	0	0	0	0	0	0	0	0	0	1	1	0	0	0	0	0
ECM1	2	0	2	0	0	0	0	0	0	0	0	0	0	0	0	0	0	0
EDF1	2	0	2	0	0	0	0	0	0	0	0	0	0	0	0	0	0	0
EEF1G	2	0	1	0	0	0	0	1	0	0	0	0	0	0	0	0	0	0
EHD1	2	0	2	0	0	0	0	0	0	0	0	0	0	0	0	0	0	0
EHMT2	2	0	2	0	0	0	0	0	0	0	0	0	0	0	0	0	0	0
EIF3CL	2	0	2	0	0	0	0	0	0	0	0	0	0	0	0	0	0	0
EIF3F	2	0	2	0	0	0	0	0	0	0	0	0	0	0	0	0	0	0
EIF3K	2	0	2	0	0	0	0	0	0	0	0	0	0	0	0	0	0	0
EIF3M	2	0	2	0	0	0	0	0	0	0	0	0	0	0	0	0	0	0
EIF4A3	2	0	2	0	0	0	0	0	0	0	0	0	0	0	0	0	0	0
EIF4G1	2	0	2	0	0	0	0	0	0	0	0	0	0	0	0	0	0	0
EIF5	2	0	2	0	0	0	0	0	0	0	0	0	0	0	0	0	0	0
ELOF1	2	0	1	1	0	0	0	0	0	0	0	0	0	0	0	0	0	0
ELP5	2	0	2	0	0	0	0	0	0	0	0	0	0	0	0	0	0	0
EML3	2	0	2	0	0	0	0	0	0	0	0	0	0	0	0	0	0	0
EPS8L3	2	0	0	0	0	0	0	0	1	0	0	0	0	0	0	0	0	1
EPSTI1	2	0	2	0	0	0	0	0	0	0	0	0	0	0	0	0	0	0
ERH	2	0	2	0	0	0	0	0	0	0	0	0	0	0	0	0	0	0
ESPNL	2	0	2	0	0	0	0	0	0	0	0	0	0	0	0	0	0	0
FABP1	2	0	0	0	0	1	0	0	0	0	0	0	0	0	0	0	0	1
FADS3	2	0	2	0	0	0	0	0	0	0	0	0	0	0	0	0	0	0
FAM101B	2	0	2	0	0	0	0	0	0	0	0	0	0	0	0	0	0	0
FAM102A	2	0	2	0	0	0	0	0	0	0	0	0	0	0	0	0	0	0
FAM134C	2	0	2	0	0	0	0	0	0	0	0	0	0	0	0	0	0	0
FAM210B	2	0	2	0	0	0	0	0	0	0	0	0	0	0	0	0	0	0
FAM32A	2	0	2	0	0	0	0	0	0	0	0	0	0	0	0	0	0	0
FAM45A	2	0	2	0	0	0	0	0	0	0	0	0	0	0	0	0	0	0
FAM49A	2	0	2	0	0	0	0	0	0	0	0	0	0	0	0	0	0	0
FAM53B	2	0	2	0	0	0	0	0	0	0	0	0	0	0	0	0	0	0
FBXL14	2	0	1	0	0	0	0	0	1	0	0	0	0	0	0	0	0	0
FCER1G	2	0	2	0	0	0	0	0	0	0	0	0	0	0	0	0	0	0
FDFT1	2	0	2	0	0	0	0	0	0	0	0	0	0	0	0	0	0	0
FGB	2	0	0	0	0	2	0	0	0	0	0	0	0	0	0	0	0	0
FGFR1OP	2	0	1	0	0	0	0	0	1	0	0	0	0	0	0	0	0	0
FIP1L1	2	0	0	0	0	0	0	0	1	0	0	0	0	0	0	0	0	1
FKBP1A	2	0	2	0	0	0	0	0	0	0	0	0	0	0	0	0	0	0
FLT4	2	0	0	0	0	1	0	0	0	0	0	0	0	0	0	0	1	0
FRAS1	2	0	0	0	0	1	0	0	0	0	0	0	0	1	0	0	0	0
FTSJ3	2	0	1	0	0	0	0	0	0	0	1	0	0	0	0	0	0	0
FXYD3	2	0	0	0	0	0	0	0	1	0	1	0	0	0	0	0	0	0
GABARAPL1	2	0	2	0	0	0	0	0	0	0	0	0	0	0	0	0	0	0
GALNT1	2	0	2	0	0	0	0	0	0	0	0	0	0	0	0	0	0	0
GAPDH	2	0	2	0	0	0	0	0	0	0	0	0	0	0	0	0	0	0
GBP2	2	0	2	0	0	0	0	0	0	0	0	0	0	0	0	0	0	0
GDI2	2	0	2	0	0	0	0	0	0	0	0	0	0	0	0	0	0	0
GGA1	2	0	2	0	0	0	0	0	0	0	0	0	0	0	0	0	0	0
GGA3	2	0	1	0	0	0	0	0	0	0	1	0	0	0	0	0	0	0
GGT1	2	0	0	0	1	0	0	0	1	0	0	0	0	0	0	0	0	0
GLIPR2	2	0	2	0	0	0	0	0	0	0	0	0	0	0	0	0	0	0
GLRB	2	1	0	0	0	0	0	0	0	0	0	0	0	0	0	0	1	0
GLRX3	2	0	2	0	0	0	0	0	0	0	0	0	0	0	0	0	0	0
GNAO1	2	1	0	0	0	0	0	0	0	0	0	0	0	0	1	0	0	0
GNG10	2	0	2	0	0	0	0	0	0	0	0	0	0	0	0	0	0	0
GNG2	2	0	2	0	0	0	0	0	0	0	0	0	0	0	0	0	0	0
GNG7	2	0	2	0	0	0	0	0	0	0	0	0	0	0	0	0	0	0
GPBP1L1	2	0	2	0	0	0	0	0	0	0	0	0	0	0	0	0	0	0
GPR132	2	0	2	0	0	0	0	0	0	0	0	0	0	0	0	0	0	0
GPR174	2	0	2	0	0	0	0	0	0	0	0	0	0	0	0	0	0	0
GPRC5B	2	1	0	0	0	0	0	0	0	0	0	0	0	1	0	0	0	0
GRAMD3	2	0	2	0	0	0	0	0	0	0	0	0	0	0	0	0	0	0
GRINA	2	0	2	0	0	0	0	0	0	0	0	0	0	0	0	0	0	0
GRIPAP1	2	0	2	0	0	0	0	0	0	0	0	0	0	0	0	0	0	0
GRK5	2	0	2	0	0	0	0	0	0	0	0	0	0	0	0	0	0	0
GSK3A	2	1	1	0	0	0	0	0	0	0	0	0	0	0	0	0	0	0
GTPBP3	2	0	2	0	0	0	0	0	0	0	0	0	0	0	0	0	0	0
GYG1	2	0	1	0	0	0	0	0	0	0	0	1	0	0	0	0	0	0
H2AFV	2	0	2	0	0	0	0	0	0	0	0	0	0	0	0	0	0	0
H2AFY	2	0	2	0	0	0	0	0	0	0	0	0	0	0	0	0	0	0
HADHA	2	0	2	0	0	0	0	0	0	0	0	0	0	0	0	0	0	0
HAPP	2	0	0	0	0	0	0	0	0	0	1	0	0	1	0	0	0	0
HCST	2	0	2	0	0	0	0	0	0	0	0	0	0	0	0	0	0	0
HDAC5	2	0	2	0	0	0	0	0	0	0	0	0	0	0	0	0	0	0
HECA	2	0	2	0	0	0	0	0	0	0	0	0	0	0	0	0	0	0
HECTD3	2	0	2	0	0	0	0	0	0	0	0	0	0	0	0	0	0	0
HERC1	2	0	0	0	0	0	0	1	0	0	0	0	0	1	0	0	0	0
HIF1A	2	0	1	0	0	0	0	0	0	0	1	0	0	0	0	0	0	0
HMG20B	2	0	2	0	0	0	0	0	0	0	0	0	0	0	0	0	0	0
HMGN1	2	0	2	0	0	0	0	0	0	0	0	0	0	0	0	0	0	0
HMGN2	2	0	2	0	0	0	0	0	0	0	0	0	0	0	0	0	0	0
HNRNPA0	2	0	2	0	0	0	0	0	0	0	0	0	0	0	0	0	0	0
HNRNPA1	2	0	2	0	0	0	0	0	0	0	0	0	0	0	0	0	0	0
HNRNPH3	2	0	1	0	0	0	0	0	1	0	0	0	0	0	0	0	0	0
HP	2	0	2	0	0	0	0	0	0	0	0	0	0	0	0	0	0	0
HPX	2	0	0	0	0	2	0	0	0	0	0	0	0	0	0	0	0	0
HYOU1	2	0	2	0	0	0	0	0	0	0	0	0	0	0	0	0	0	0
ICOS	2	0	1	0	0	0	0	0	0	0	0	0	0	0	0	0	1	0
IDH2	2	0	2	0	0	0	0	0	0	0	0	0	0	0	0	0	0	0
IER2	2	0	2	0	0	0	0	0	0	0	0	0	0	0	0	0	0	0
IER5	2	0	2	0	0	0	0	0	0	0	0	0	0	0	0	0	0	0
IFI27	2	0	0	0	0	1	0	0	0	0	0	1	0	0	0	0	0	0
IFI6	2	0	1	0	0	1	0	0	0	0	0	0	0	0	0	0	0	0
IFIT3	2	0	2	0	0	0	0	0	0	0	0	0	0	0	0	0	0	0
IFNAR1	2	0	2	0	0	0	0	0	0	0	0	0	0	0	0	0	0	0
IFNT2	2	0	0	0	0	0	0	2	0	0	0	0	0	0	0	0	0	0
IGFLR1	2	0	2	0	0	0	0	0	0	0	0	0	0	0	0	0	0	0
IGSF8	2	0	2	0	0	0	0	0	0	0	0	0	0	0	0	0	0	0
IKBKB	2	0	2	0	0	0	0	0	0	0	0	0	0	0	0	0	0	0
IL27RA	2	0	2	0	0	0	0	0	0	0	0	0	0	0	0	0	0	0
IL4R	2	0	2	0	0	0	0	0	0	0	0	0	0	0	0	0	0	0
[truncated: 2,426 more rows]

## Sheet: TableS8. Other genes
Supplementary Table 8. Genes represented in alignments of de novo assembled contigs from unmapped RNA-seq reads to Bison bison bison, Bubalus bubalis, or Bos mutus
Gene symbol	Total Hits	Ampula	Blood	Cerebral cortex	Endometrium (caruncular, contralateral to CL)	Endometrium (caruncular, ipsialateral to CL)	Gallbladder	Heart	Ileum	Infundibulum	Jejunum	Kidney	Liver	Mesenteric lymph nodes	Pons	Ribeye muscle	Semitendin-osus muscle	Spleen
PPP1R12B	78	4	2	2	5	1	11	6	9	0	6	5	5	4	3	0	6	9
-	67	3	7	2	4	6	2	7	7	0	7	4	1	5	4	1	2	5
HDLBP	48	2	6	3	3	2	2	4	4	0	5	2	2	3	2	0	5	3
KIF21B	38	5	5	0	1	0	0	0	2	0	9	0	0	2	2	0	7	5
AKAP17A	37	2	6	3	3	2	1	3	4	0	2	2	1	2	1	0	3	2
WDTC1	36	3	4	2	1	1	1	3	3	0	3	2	2	2	3	0	3	3
NBEAL2	36	1	9	0	1	0	3	2	5	0	6	0	0	2	0	0	3	4
YWHAH	33	2	1	0	3	1	3	3	4	0	3	3	0	1	2	0	4	3
DCP2	33	1	5	3	1	2	2	5	1	0	2	2	1	3	2	0	2	1
FUBP1	32	2	3	2	2	2	1	2	2	0	2	2	2	2	2	2	2	2
ABCA2	32	3	4	2	2	0	2	3	4	0	3	1	0	2	3	0	1	2
PPP6R1	31	1	6	2	2	2	2	3	2	0	2	0	2	2	1	1	2	1
RRBP1	30	1	1	3	3	2	2	3	3	0	2	1	0	1	1	1	2	4
HMHA1	30	0	13	0	0	1	1	0	2	0	7	0	0	0	0	0	5	1
FLNA	29	1	14	1	1	1	1	1	1	0	1	1	1	1	1	1	1	1
ARAP1	29	1	10	1	1	1	1	1	2	0	3	1	0	1	1	0	2	3
SLC25A23	29	3	3	2	2	1	3	2	2	0	2	2	0	2	3	0	0	2
MAZ	27	2	5	1	2	1	1	1	1	0	2	2	2	1	2	1	1	2
SECISBP2L	27	2	0	2	1	1	1	2	3	0	1	2	2	1	4	0	2	3
TPP1	27	1	5	1	1	1	2	1	1	0	2	1	2	2	1	2	3	1
PTPRG	27	2	0	1	1	4	3	1	1	0	3	1	1	2	2	2	1	2
FAM110C	27	0	0	0	0	1	3	2	11	0	0	0	0	1	0	0	0	9
PTDSS2	26	2	2	1	2	1	2	2	3	0	1	2	1	0	2	0	2	3
PHLDA3	25	2	3	1	2	0	2	2	2	0	1	2	1	2	1	1	1	2
NDRG2	25	1	1	2	2	1	3	2	2	0	2	1	1	1	2	1	2	1
HSP90AB1	25	1	7	1	2	1	1	1	2	0	1	1	1	1	1	1	1	2
NCOR2	25	1	4	3	1	3	1	1	1	0	2	0	1	1	2	0	2	2
SDF4	25	1	1	2	2	1	2	1	3	0	2	1	1	3	1	1	1	2
SIK1	25	1	4	1	1	2	1	2	2	0	1	3	1	1	0	1	2	2
LTBP4	25	1	3	2	2	0	2	0	2	0	2	2	2	2	1	0	2	2
MAML1	25	1	2	2	2	1	2	2	2	0	2	1	1	2	1	1	2	1
TCF25	25	1	2	2	1	1	1	2	2	0	2	2	1	2	1	1	2	2
TRAFD1	24	1	2	2	2	1	2	1	3	0	1	1	1	1	1	1	2	2
UBFD1	24	1	3	1	1	1	2	2	3	0	2	1	1	1	1	0	1	3
TRPC4AP	24	2	1	2	2	1	2	2	2	0	2	2	1	1	2	0	1	1
ACTN4	24	1	9	1	1	1	1	1	1	0	1	1	1	1	1	1	1	1
HNRNPA2B1	23	0	10	0	1	0	1	1	3	0	2	1	1	1	0	0	1	1
KAT2A	23	2	2	2	1	1	1	2	2	0	2	1	0	1	2	0	2	2
SUPT5H	23	2	3	1	1	1	1	2	2	0	2	1	1	1	1	1	1	2
ARF3	22	1	7	1	1	1	1	1	1	0	1	1	1	1	1	1	1	1
ERGIC3	22	1	1	2	1	2	1	2	1	0	1	1	1	1	1	1	2	3
RHOA	22	1	8	1	1	1	1	1	1	0	1	1	1	1	1	0	1	1
GPR124	22	0	0	0	5	0	1	3	2	0	1	0	1	5	0	1	0	3
LDB1	22	0	6	1	1	1	1	1	1	0	1	1	1	1	1	1	2	2
HNRNPU	22	1	8	1	0	0	2	1	1	0	1	1	1	1	0	1	2	1
RTEL1	21	1	3	1	2	1	1	1	1	0	2	0	1	2	1	0	2	2
PICALM	21	1	5	1	1	1	1	1	1	0	2	0	1	1	1	1	2	1
TXN	21	1	1	1	1	2	1	1	2	0	2	1	1	1	2	1	1	2
PLCXD1	21	1	1	0	1	1	1	3	3	0	3	1	0	0	1	0	1	4
TMEM259	21	1	5	1	1	1	1	1	1	0	2	1	1	1	1	1	1	1
DLG1	20	0	1	1	2	2	1	1	2	0	1	1	2	1	2	0	1	2
SAMHD1	20	0	6	1	1	1	1	2	1	0	1	1	1	1	0	0	1	2
PSIP1	20	1	3	1	1	1	2	1	1	0	1	1	1	1	1	1	1	2
ACTB	20	1	2	0	2	1	3	2	2	0	2	0	0	1	1	0	2	1
AXL	20	0	0	0	2	0	2	0	4	0	4	0	1	1	0	0	3	3
MED25	20	0	5	1	1	0	1	2	2	0	3	0	0	2	1	0	1	1
PSAP	20	1	7	1	0	1	1	0	2	0	2	1	0	1	1	0	1	1
LOC102415821	20	2	0	2	2	1	1	1	2	0	1	1	2	2	0	0	1	2
SLC12A7	20	1	2	1	1	2	2	1	2	0	3	2	0	1	0	0	1	1
CDC42	19	1	4	1	1	1	1	1	1	0	1	1	1	1	1	1	1	1
ZNF8	19	1	2	1	1	0	1	1	2	0	2	2	0	1	1	0	1	3
TAB3	19	1	0	1	1	1	1	1	2	0	2	1	1	2	1	1	2	1
CLTC	19	1	4	1	1	1	1	1	1	0	1	1	1	1	1	1	1	1
TNPO1	19	1	3	0	2	1	1	1	1	0	0	1	2	1	1	1	1	2
DGKZ	19	1	3	0	1	1	1	2	1	0	1	1	0	2	1	0	2	2
LOC104983424	19	0	1	0	6	0	0	1	2	0	6	0	0	0	0	0	1	2
LYPLA2	19	0	2	2	2	1	1	2	2	0	2	1	0	1	0	0	2	1
CMAS	19	1	2	0	1	2	2	1	2	0	1	1	1	1	1	0	1	2
ZBED4	19	1	5	1	1	1	1	1	1	0	1	1	0	1	1	0	2	1
GMPR2	19	1	4	1	1	1	1	1	2	0	1	1	0	1	1	0	2	1
PPP1R9B	18	2	5	1	0	0	1	2	1	0	2	0	0	1	0	0	2	1
PPP1CB	18	1	4	1	1	0	1	1	1	0	1	1	1	1	1	1	1	1
DNAJC7	18	1	1	1	1	2	1	1	2	0	1	1	1	1	1	1	1	1
SESTD1	18	1	1	2	1	2	1	1	0	0	1	1	1	3	1	1	0	1
FAM65A	18	1	2	1	1	0	1	1	2	0	1	1	1	1	1	1	2	1
TMED10	18	0	6	1	0	6	0	2	1	0	1	0	0	1	0	0	0	0
RNH1	18	2	3	1	0	0	1	3	0	0	2	0	1	1	2	0	0	2
SYVN1	18	1	4	1	1	1	1	1	1	0	1	1	1	1	1	0	1	1
PACS1	18	1	5	0	1	0	2	1	1	0	1	1	0	1	1	0	2	1
FBXW12	18	0	2	1	1	2	1	2	2	0	1	0	0	1	1	0	2	2
MAP2K7	18	1	2	1	0	1	1	1	1	0	2	1	1	1	2	0	2	1
PRRC2A	18	1	7	1	1	0	0	1	1	0	1	0	1	1	1	0	1	1
PPP1R12A	18	1	2	1	1	1	3	1	1	0	1	1	0	1	1	0	1	2
MAP4K4	18	1	5	1	1	0	1	1	1	0	1	1	0	1	1	0	2	1
SPTLC2	17	1	5	1	1	1	1	2	1	0	0	0	0	1	1	0	1	1
PCF11	17	1	1	0	1	1	1	1	2	0	1	1	1	1	1	1	1	2
MEF2D	17	1	3	1	1	1	2	1	1	0	1	1	2	0	0	0	1	1
SAMM50	17	1	3	1	1	1	1	1	1	0	1	1	1	1	1	0	1	1
LOC102270353	17	0	1	0	1	0	0	1	2	0	5	0	0	2	0	0	3	2
TAOK2	17	1	2	1	1	1	1	1	1	0	1	1	1	1	1	1	1	1
SNRK	17	1	2	1	1	1	1	1	1	0	1	1	1	1	1	1	1	1
FOXJ3	17	1	2	1	1	1	1	1	1	0	1	1	1	1	1	1	1	1
SPCS3	17	0	2	1	1	1	1	1	1	0	1	1	1	1	1	1	2	1
EEF2	17	0	15	0	0	0	0	0	1	0	0	1	0	0	0	0	0	0
CCSER2	17	1	2	1	1	1	1	1	1	0	2	1	1	1	1	0	1	1
SH3YL1	17	0	1	2	2	1	0	2	2	0	3	0	1	1	0	0	1	1
LOC102397201	17	1	1	1	1	1	1	1	1	0	1	1	1	1	1	2	1	1
IRF2	17	0	5	1	1	1	1	1	1	0	1	1	1	1	1	0	0	1
GORASP1	17	1	2	1	1	1	1	1	1	0	1	1	1	1	2	0	1	1
VWA5A	17	1	0	1	1	1	1	1	1	0	2	2	1	1	1	1	1	1
MARK2	17	1	6	1	1	0	1	1	1	0	1	1	0	1	0	0	1	1
PPP2R3B	16	0	1	0	2	0	1	1	2	0	1	1	1	0	2	0	2	2
SERINC3	16	1	2	1	1	1	1	1	1	0	1	1	0	1	1	1	1	1
CCT6A	16	1	2	1	1	1	1	1	1	0	1	1	1	1	1	0	1	1
ATF7	16	2	1	1	1	1	1	1	1	0	1	1	1	1	1	0	1	1
SBF1	16	0	3	0	1	0	0	1	1	0	2	1	1	1	1	0	2	2
ANO8	16	1	3	1	1	1	1	1	1	0	1	1	0	1	1	0	1	1
ACP1	16	0	1	0	2	1	0	2	3	0	1	0	0	2	0	0	2	2
ELMOD3	16	1	1	1	2	1	1	1	1	0	1	1	0	1	1	0	2	1
ACOX1	16	1	3	1	1	2	1	0	1	0	1	0	0	0	1	0	1	3
WAS	16	0	2	0	0	1	1	1	2	0	3	0	0	1	0	0	2	3
FAM118B	16	1	2	0	0	0	1	1	2	0	2	1	0	0	2	0	2	2
TNFAIP2	16	0	4	0	0	1	1	1	2	0	2	0	0	0	0	0	3	2
PXN	16	0	6	0	1	0	0	1	1	0	1	2	1	1	0	0	1	1
CDC37	16	1	0	1	1	2	1	1	1	0	1	1	2	0	1	1	1	1
DYNC1I2	16	1	1	1	1	1	1	1	1	0	1	1	1	1	1	1	1	1
CCDC47	16	1	2	1	1	1	1	1	1	0	1	1	1	1	1	0	1	1
VAMP7	16	1	1	1	1	1	1	1	1	0	1	1	1	1	1	1	1	1
RPS24	16	0	4	0	0	0	2	0	0	0	2	1	1	1	0	0	2	3
RC3H1	16	0	1	2	1	0	0	2	2	0	2	1	1	1	0	1	0	2
MBD3	16	1	1	1	2	1	1	1	0	0	1	0	2	1	1	0	2	1
TMOD3	16	1	1	1	1	1	2	1	1	0	1	1	1	1	1	0	1	1
CSNK2A1	16	1	1	1	1	1	0	1	1	0	2	1	1	1	1	1	1	1
ASMTL	16	1	2	1	2	0	1	2	1	0	1	0	0	1	1	0	1	2
ITGAX	15	0	7	0	0	0	1	0	1	0	2	0	0	1	1	0	1	1
CLPTM1	15	1	1	1	1	1	1	1	1	0	1	1	1	1	1	0	1	1
DCAF5	15	1	2	0	1	1	1	0	1	0	1	1	1	1	1	1	1	1
RPS6	15	0	2	0	1	1	1	2	1	0	1	1	0	1	1	0	2	1
VARS	15	1	1	1	1	1	1	1	1	0	1	1	1	1	1	0	1	1
SRRM2	15	0	12	0	0	0	0	1	1	0	1	0	0	0	0	0	0	0
RASSF3	15	1	1	1	1	1	1	1	1	0	1	1	1	1	1	0	1	1
MATK	15	0	4	0	0	0	1	0	2	0	1	0	0	0	0	0	4	3
COMMD3	15	1	1	1	1	1	1	1	1	0	1	1	1	1	0	1	1	1
OSBPL9	15	1	3	1	1	1	0	1	0	0	1	0	1	1	1	0	2	1
LOC105002880	15	1	2	1	1	1	1	1	1	0	1	1	0	1	1	0	1	1
KLF7	15	1	1	1	1	1	1	1	1	0	1	1	1	1	1	0	1	1
TRIP11	15	1	1	1	1	1	1	1	1	0	1	1	1	1	1	0	1	1
GNL1	15	1	2	1	1	0	1	1	1	0	1	1	0	1	1	1	1	1
PPP1R14B	15	1	1	1	1	1	1	1	1	0	1	1	1	1	1	0	1	1
FARP2	15	0	3	1	3	1	0	2	2	0	2	0	0	1	0	0	0	0
ATG12	15	1	1	1	1	1	0	1	1	0	1	1	1	1	1	1	1	1
WHSC1L1	15	1	3	1	0	1	1	1	1	0	2	0	0	1	1	0	1	1
SOD2	15	1	0	1	1	1	1	1	1	0	1	1	1	1	1	1	1	1
TRAK1	15	1	1	1	1	0	1	1	1	0	2	1	1	1	1	1	0	1
HCFC1	15	1	1	1	1	1	1	1	1	0	1	1	1	1	1	0	1	1
CRKL	15	1	1	1	1	0	1	1	1	0	1	1	1	1	1	1	1	1
SF3A2	15	1	1	1	1	1	1	1	1	0	1	1	1	1	1	0	1	1
LOC104983142	15	1	2	0	1	0	1	0	1	0	2	1	0	1	2	1	1	1
LOC102275600	15	1	1	1	1	1	1	1	1	0	1	1	1	1	0	1	1	1
SETD1B	15	1	2	1	0	1	1	2	0	0	2	0	1	1	0	0	1	2
PLEC	15	0	12	0	0	0	0	0	0	0	0	2	1	0	0	0	0	0
KDM6A	15	0	0	1	1	1	1	2	1	0	2	1	1	2	0	0	1	1
SAMD9	15	0	3	0	0	1	0	0	2	0	2	1	0	0	0	0	3	3
HDAC2	15	1	2	1	1	0	1	1	1	0	1	1	1	1	1	0	1	1
RFC1	15	0	0	1	1	1	1	1	1	0	2	1	1	1	1	1	1	1
COL5A1	15	1	0	1	1	1	1	2	1	0	1	1	0	1	1	1	1	1
SLTM	15	1	1	1	1	1	1	1	1	0	1	1	1	0	1	1	1	1
SEC31A	15	1	1	1	1	1	1	1	1	0	1	1	1	1	1	0	1	1
NSRP1	14	0	1	1	1	1	1	1	1	0	1	1	1	1	1	0	1	1
COL4A1	14	1	0	1	1	1	1	1	1	0	1	1	1	1	0	1	1	1
GTPBP1	14	1	1	1	1	0	1	1	1	0	1	0	1	1	1	1	1	1
ST3GAL3	14	1	1	1	0	1	1	1	1	0	1	1	1	1	1	1	1	0
FAM46C	14	0	1	1	1	1	1	1	2	0	3	0	0	0	0	0	1	2
WDR60	14	1	1	1	1	1	1	1	1	0	1	1	0	1	1	0	1	1
PJA2	14	1	1	1	1	1	1	1	1	0	1	1	0	1	1	0	1	1
GNA13	14	1	3	1	0	0	1	1	1	0	2	0	1	0	1	0	1	1
CELF2	14	1	4	0	1	0	1	1	1	0	0	1	1	2	1	0	0	0
NEO1	14	1	0	1	1	0	1	1	1	0	1	2	1	1	1	0	1	1
AKNA	14	0	5	1	1	0	1	1	1	0	2	0	0	0	0	0	1	1
EPB41	14	0	9	0	0	0	0	0	2	0	2	0	0	0	0	0	0	1
TMEM87B	14	0	2	1	1	1	1	1	1	0	1	1	0	1	1	0	1	1
LOC102402617	14	1	1	1	1	0	1	1	1	0	1	0	1	1	1	1	1	1
SZRD1	14	0	2	1	1	1	1	1	1	0	1	1	1	1	0	0	1	1
PARP6	14	1	1	0	1	1	1	1	1	0	1	1	1	1	1	0	1	1
PXDN	14	1	0	0	0	2	2	1	2	0	0	1	2	0	0	2	0	1
LOC102394666	14	0	3	1	1	1	0	1	1	0	1	0	0	1	1	0	1	2
DDOST	14	2	0	0	1	1	1	0	0	0	1	2	1	1	2	0	1	1
TRMT10B	14	1	1	0	1	1	1	1	1	0	1	1	1	1	1	0	2	0
LOC104999522	14	1	2	1	1	2	0	2	2	0	1	0	0	0	1	0	1	0
EML1	14	1	0	1	1	1	1	1	2	0	0	1	1	1	2	0	0	1
FAM13B	14	1	1	1	1	0	1	0	1	0	0	0	0	2	1	0	0	5
NUMB	14	1	3	1	1	1	0	1	1	0	1	1	0	1	0	0	1	1
DENND4B	13	0	3	0	0	0	0	1	2	0	3	1	0	1	1	0	1	0
RFX1	13	0	1	0	1	1	0	1	1	0	3	0	0	1	1	0	2	1
MFN2	13	0	2	0	1	1	1	1	1	0	1	1	1	1	0	0	1	1
CRY2	13	1	1	0	1	1	1	1	1	0	1	1	1	1	1	0	0	1
REPIN1	13	2	2	1	0	1	1	1	2	0	1	0	0	1	0	0	1	0
TMEM175	13	1	2	1	1	1	1	1	0	0	0	0	0	1	2	0	1	1
RAI1	13	0	0	0	0	0	1	2	1	0	3	1	2	0	0	0	2	1
LOC104991909	13	1	2	2	2	0	0	3	0	0	1	0	0	1	0	0	0	1
PLEKHM1	13	1	1	1	0	1	1	1	1	0	1	0	1	1	1	0	1	1
MCM6	13	1	1	1	1	1	1	1	1	0	1	1	0	1	0	0	1	1
VAV1	13	1	5	0	0	0	0	0	1	0	4	0	0	0	0	0	1	1
ADAMTS5	13	0	0	3	2	1	1	3	1	0	0	0	0	2	0	0	0	0
ZBED6CL	13	1	1	1	1	1	0	1	1	0	1	1	0	1	1	0	1	1
LOC102415810	13	1	2	1	1	1	0	1	1	0	1	0	1	1	0	0	1	1
LOC104984286	13	0	1	0	1	1	1	1	1	0	2	1	1	1	0	0	1	1
NUS1	13	1	1	1	1	0	1	0	1	0	1	1	0	1	1	1	1	1
ABCA5	13	1	1	1	1	0	0	1	1	0	2	1	1	1	0	0	1	1
CBX6	13	1	1	1	1	0	1	1	1	0	1	1	0	1	1	0	1	1
PTPN21	13	1	0	1	1	1	1	1	1	0	1	1	1	1	0	1	1	0
ITGA7	12	1	0	1	1	0	1	1	1	0	1	2	1	1	0	0	0	1
TCEA2	12	1	0	0	1	1	1	1	1	0	1	1	0	1	1	0	1	1
THOC3	12	1	1	1	1	0	0	1	1	0	1	1	1	0	1	0	1	1
EGFL7	12	0	0	2	1	0	1	0	2	0	2	2	0	2	0	0	0	0
LOC104984060	12	0	2	0	1	0	1	2	1	0	1	0	1	0	1	0	1	1
ING1	12	1	1	1	0	1	1	1	1	0	1	1	0	1	0	0	1	1
CERK	12	1	4	1	0	0	0	1	1	0	1	0	0	1	0	0	1	1
RARB	12	1	1	0	1	1	0	1	1	0	1	1	0	1	0	1	1	1
TSC22D3	12	1	3	0	1	0	1	1	0	0	1	0	0	1	0	0	2	1
CNTROB	12	1	4	0	0	0	0	1	1	0	1	0	0	1	1	0	1	1
U2SURP	12	1	1	1	1	0	1	1	0	0	1	0	1	1	1	0	1	1
PPP1R3B	12	0	1	1	1	1	1	1	1	0	0	1	1	1	0	0	1	1
CLPX	12	0	1	1	1	1	1	0	1	0	1	1	1	1	1	0	1	0
STX16	12	1	1	1	1	1	0	1	1	0	1	0	1	0	1	0	1	1
DPP7	12	1	0	0	1	0	3	0	0	0	2	0	0	2	2	0	1	0
ACTR2	12	1	2	1	1	1	0	1	1	0	0	1	0	1	1	0	0	1
SMG6	12	0	1	0	0	0	0	2	2	0	1	0	1	0	1	0	2	2
LOC104989363	12	0	2	0	1	0	0	1	3	0	1	0	0	0	0	0	3	1
MYH7	12	0	0	0	0	0	0	0	1	1	0	5	5	0	0	0	0	0
SLC35C2	12	1	0	1	1	1	0	1	1	0	1	1	0	1	1	0	1	1
F13A1	12	0	12	0	0	0	0	0	0	0	0	0	0	0	0	0	0	0
SYNGAP1	12	1	1	1	1	0	1	1	1	0	1	0	0	1	1	0	1	1
LZIC	12	0	1	1	1	1	1	0	1	0	1	1	1	1	1	0	0	1
FLI1	12	0	6	0	1	0	0	0	1	0	1	1	0	0	0	0	1	1
PLXNB2	12	0	0	1	1	1	1	1	1	0	1	1	0	1	1	0	1	1
ITPKB	12	0	3	0	0	0	1	1	1	0	2	0	0	1	1	1	1	0
COL5A2	12	0	0	1	2	1	1	1	2	0	0	0	0	3	0	0	0	1
RPL10A	12	0	8	0	0	0	0	1	1	0	0	1	0	1	0	0	0	0
CD247	12	0	2	0	0	0	0	0	0	0	9	0	0	0	0	0	1	0
PHKB	12	1	1	1	1	1	0	1	1	0	1	1	0	1	0	0	1	1
LOC104989911	12	0	2	1	0	0	0	1	2	0	1	1	0	1	1	0	1	1
42249	12	0	1	1	1	1	1	0	1	0	1	1	0	1	1	0	1	1
SYDE1	12	0	0	0	2	0	1	0	4	0	2	0	0	2	0	0	0	1
LOC104992498	11	1	2	1	0	0	1	1	1	0	0	1	0	2	0	0	1	0
FAR1	11	0	1	0	1	0	0	0	1	0	1	1	0	1	2	0	2	1
TRIM17	11	1	2	1	1	0	0	1	1	0	0	1	0	0	1	0	1	1
PES1	11	1	1	1	0	1	0	1	0	0	1	0	1	1	1	0	1	1
ASB2	11	2	0	0	0	0	1	0	1	1	0	4	1	0	0	0	0	1
PINK1	11	1	1	0	0	1	0	0	1	0	1	1	1	1	1	0	1	1
DMBT1	11	0	1	0	0	3	0	0	2	0	1	0	0	0	0	0	2	2
RPLP1	11	0	3	1	1	0	1	1	1	0	1	0	0	1	0	0	0	1
CACNA1C	11	1	0	0	1	0	0	0	2	0	0	2	0	2	0	0	2	1
SDHD	11	0	1	0	1	0	1	1	1	0	1	0	1	1	1	0	1	1
CMIP	11	1	2	0	1	0	1	1	1	0	1	0	0	1	0	0	1	1
MYO1F	11	0	11	0	0	0	0	0	0	0	0	0	0	0	0	0	0	0
SOCS7	11	1	1	0	1	0	1	1	1	0	1	0	1	0	0	1	1	1
RCN1	11	0	1	1	2	1	1	1	1	0	0	1	0	1	0	0	0	1
CRY1	11	0	1	1	1	1	0	1	1	0	0	0	1	1	1	0	1	1
COL3A1	11	0	0	1	2	1	1	1	0	0	0	1	1	2	0	0	0	1
KLF2	11	0	0	0	1	1	1	1	0	0	2	1	0	1	0	0	2	1
VANGL2	11	2	0	1	2	0	0	1	1	0	0	0	0	2	0	0	1	1
LOC104987353	11	0	3	0	1	1	1	1	1	0	1	0	0	1	0	0	1	0
PNPLA6	11	1	1	0	0	1	0	0	2	0	2	1	0	1	1	0	1	0
QARS	11	0	2	0	0	0	1	1	1	0	1	0	1	1	1	0	1	1
TLN1	11	0	9	0	1	0	0	0	1	0	0	0	0	0	0	0	0	0
KDELR2	11	0	1	1	1	1	0	1	1	0	0	1	1	0	0	1	1	1
GLTSCR1	11	0	3	0	2	0	0	0	1	0	2	0	0	1	0	0	1	1
SEMA7A	11	1	1	0	0	1	1	0	1	0	2	1	0	0	1	0	1	1
TYSND1	11	0	2	0	0	0	0	1	1	0	1	0	1	1	1	0	1	2
PITPNM1	11	1	4	0	0	0	1	1	2	0	0	0	0	0	1	0	0	1
LOC104988007	11	0	4	0	0	0	0	0	1	0	3	0	0	0	0	0	3	0
ANP32B	11	0	0	1	0	1	1	1	0	0	0	1	1	1	1	1	1	1
CDC42BPB	11	1	0	0	1	0	1	2	1	0	2	0	1	0	1	0	0	1
ARID5B	11	1	0	0	1	1	1	0	1	0	1	1	1	1	0	0	1	1
CENPT	11	0	1	0	1	0	1	2	1	0	1	0	1	0	1	0	1	1
LOC102412330	11	1	0	1	1	1	1	1	1	0	1	0	0	0	1	0	1	1
RPS3A	11	0	2	1	0	0	0	1	2	0	0	0	0	1	0	0	3	1
TGFB1	11	0	6	0	0	0	0	0	1	0	1	0	0	1	0	0	1	1
SNAPC4	11	1	1	1	1	1	1	0	1	0	1	0	0	1	0	0	1	1
UBC	11	0	1	1	2	1	0	1	2	0	0	0	0	1	1	0	0	1
LOC102409544	11	0	1	1	0	0	0	1	1	0	0	1	1	0	1	1	3	0
DCAF13	11	0	2	0	1	0	0	1	1	0	1	0	1	1	1	0	1	1
WDR35	11	0	0	2	1	0	0	2	2	0	0	1	0	0	1	1	0	1
LDLRAP1	11	0	1	1	1	1	0	1	1	0	1	0	0	1	1	0	1	1
MAN1B1	11	0	2	0	0	0	0	0	2	0	2	0	0	0	0	0	2	3
LOC102282969	11	1	0	1	0	1	1	1	1	0	1	1	0	0	1	1	0	1
ARHGAP5	11	1	0	1	1	1	1	1	1	0	0	1	0	1	1	0	0	1
ARAP3	11	1	1	1	1	0	1	0	1	0	1	1	0	1	0	0	1	1
BZRAP1	11	0	0	1	1	0	0	1	2	0	2	0	0	1	0	0	2	1
LOC102400382	11	0	0	0	2	0	0	0	5	0	0	1	0	3	0	0	0	0
LOC105004569	11	0	3	0	0	0	1	0	1	0	2	0	0	0	0	0	3	1
SLAIN2	11	1	1	1	1	0	1	1	1	0	0	1	1	0	1	1	0	0
LOC104984087	11	0	0	0	0	0	0	0	0	0	5	0	0	0	0	0	1	5
PPP2R2A	10	1	1	0	1	0	1	1	0	0	1	0	0	1	1	0	1	1
FIP1L1	10	0	6	0	0	1	0	0	0	0	0	0	0	0	1	0	1	1
CA11	10	1	0	1	1	0	1	1	2	0	0	0	0	1	1	0	0	1
TRAF3IP2	10	0	1	1	1	1	0	1	1	0	1	0	0	1	0	0	1	1
IGFBP5	10	0	0	1	1	0	1	1	1	0	1	1	0	0	0	1	1	1
CACNA1H	10	1	0	1	1	0	1	1	1	0	1	1	0	1	0	0	0	1
MBNL1	10	0	5	0	1	0	0	0	0	0	0	0	1	0	0	0	1	2
BRD4	10	0	7	0	0	0	0	0	0	0	0	0	0	1	0	0	1	1
KIF5A	10	2	0	0	3	0	1	0	0	0	0	0	0	1	2	0	0	1
LRCH4	10	0	2	0	1	0	1	1	1	0	1	0	0	1	0	0	1	1
VAT1L	10	1	1	1	1	0	1	1	0	0	0	1	1	0	1	0	0	1
SH3BP5L	10	1	0	1	2	1	1	1	1	0	0	0	1	0	0	0	0	1
LOC102400693	10	0	0	0	0	0	6	0	0	0	0	0	0	0	0	0	0	4
PIGX	10	0	1	0	1	1	0	1	1	0	0	1	0	1	1	0	1	1
BMP1	10	1	0	0	1	1	1	1	1	0	1	0	0	1	0	0	1	1
SOS2	10	0	0	1	1	0	1	0	1	0	0	1	1	1	1	0	1	1
BRF1	10	1	1	0	2	0	0	1	1	0	1	0	0	1	0	0	1	1
UBE2J2	10	0	4	1	1	0	0	1	0	0	1	0	0	0	0	0	1	1
PGGT1B	10	0	1	0	1	0	0	1	1	0	0	1	1	1	1	0	1	1
MCM4	10	0	2	0	1	0	1	1	1	0	0	0	1	0	0	0	2	1
FAM53B	10	0	4	0	0	1	0	1	0	0	1	1	1	0	0	0	1	0
KANSL1L	10	0	0	1	1	0	0	1	2	0	1	0	0	1	1	0	1	1
ATP8A1	10	1	2	1	0	0	0	1	0	0	1	0	0	0	1	0	2	1
STAT5A	10	0	1	1	1	0	1	1	1	0	1	1	0	0	0	0	1	1
AHR	10	0	1	0	0	1	1	1	1	0	1	0	0	1	1	0	1	1
EMC3	10	1	2	0	1	1	0	1	1	0	0	0	1	0	1	0	0	1
CAD	10	1	1	1	1	0	0	1	0	0	1	0	0	0	1	0	2	1
LOC102277814	10	0	0	1	1	1	1	1	0	0	1	1	0	1	1	0	0	1
LOC102286195	10	0	1	0	1	0	1	1	1	0	0	1	1	1	0	0	1	1
PTK2B	10	0	7	0	0	0	1	0	1	0	0	0	0	0	0	0	1	0
CLCF1	10	0	2	1	1	0	0	2	2	0	1	0	0	1	0	0	0	0
MYH9	10	0	9	0	0	0	0	0	0	0	0	0	0	0	0	0	1	0
LOC102408548	10	2	0	0	0	0	3	0	2	0	0	0	0	0	1	0	0	2
LOC105000693	10	0	3	0	1	1	1	1	1	0	0	0	0	0	0	0	1	1
CAPN12	10	1	1	0	1	0	1	1	1	0	1	0	0	1	0	0	1	1
DIAPH1	10	0	5	0	0	0	1	0	1	0	0	0	1	0	0	0	1	1
LOC102389014	10	0	10	0	0	0	0	0	0	0	0	0	0	0	0	0	0	0
CROT	10	0	1	1	1	1	0	1	1	0	0	1	0	1	0	0	1	1
LOC104995249	10	1	2	0	1	0	1	0	0	0	1	1	0	1	1	0	0	1
TM9SF2	10	0	4	0	1	1	1	1	1	0	0	1	0	0	0	0	0	0
NUMA1	10	0	9	0	0	0	0	0	0	0	1	0	0	0	0	0	0	0
MMAB	10	0	2	0	1	1	0	1	1	0	1	1	0	0	0	0	0	2
LOC102415577	10	0	0	0	1	1	1	1	1	0	1	0	0	1	1	0	1	1
CBX3	10	0	2	0	1	2	0	0	0	0	1	0	0	0	2	0	2	0
RAB1B	10	0	3	0	0	0	0	1	1	0	1	0	0	0	0	1	1	2
LAMP2	10	1	1	1	0	1	1	1	0	0	1	0	1	1	0	0	0	1
CD81	10	0	2	1	1	0	0	0	1	0	2	0	1	0	1	0	0	1
PLXNA1	10	1	1	0	1	0	1	1	1	0	1	0	0	1	1	0	0	1
KMT2C	10	1	1	0	1	1	0	1	1	0	1	0	0	1	0	0	1	1
SPINT2	10	1	0	1	1	0	1	0	1	0	1	0	0	1	0	1	1	1
FAM193A	10	1	1	0	2	0	0	2	1	0	1	1	0	0	0	0	1	0
LOC104998468	10	0	8	0	0	0	0	1	1	0	0	0	0	0	0	0	0	0
LOC104987232	9	0	6	0	0	0	0	0	0	0	1	0	0	0	0	0	2	0
PSMD11	9	0	2	0	1	1	0	0	0	0	1	1	1	0	1	0	1	0
SIRPA	9	0	9	0	0	0	0	0	0	0	0	0	0	0	0	0	0	0
ANKFY1	9	0	2	0	1	0	1	0	1	0	0	0	0	1	1	0	1	1
HDGF	9	1	0	0	1	1	1	0	1	0	1	1	0	1	0	0	0	1
LRRC32	9	0	1	0	1	1	1	0	1	0	1	0	0	1	0	0	1	1
PJA1	9	0	1	1	0	2	0	0	0	0	1	1	0	1	0	1	1	0
CTDP1	9	1	3	0	0	0	0	1	0	0	1	0	0	1	0	0	1	1
RPS8	9	0	2	0	0	0	1	1	2	0	1	0	0	0	0	0	1	1
ARHGAP27	9	0	3	1	1	0	0	1	1	0	2	0	0	0	0	0	0	0
LOC102411979	9	0	0	0	1	0	0	0	2	0	0	2	1	1	0	0	0	2
POLR2A	9	1	1	0	0	0	1	1	1	0	1	0	0	0	1	1	0	1
LOC102396838	9	0	3	0	0	0	0	0	1	0	2	0	0	0	0	0	1	2
MIB2	9	0	2	1	0	0	0	1	1	0	2	1	0	1	0	0	0	0
ARHGAP17	9	0	4	1	0	0	0	0	1	0	1	0	0	0	0	0	1	1
DNAJC1	9	0	2	0	0	1	1	0	1	0	1	0	0	1	0	0	1	1
CD19	9	0	4	0	0	0	0	0	1	0	2	0	0	0	0	0	1	1
LOC102403685	9	0	1	0	1	1	1	0	1	0	1	0	1	1	1	0	0	0
KLF6	9	0	8	0	0	0	0	0	0	0	0	0	0	0	0	0	1	0
RPL19	9	0	2	0	0	1	0	0	1	0	0	1	0	1	1	1	1	0
GTF2E1	9	0	1	1	0	0	1	1	1	0	0	0	1	0	1	0	1	1
NES	9	1	0	0	1	0	0	0	0	0	1	2	0	1	1	0	1	1
RNPEPL1	9	0	3	0	0	1	0	1	0	0	0	0	1	1	0	0	1	1
AHNAK	9	0	5	0	0	0	0	1	1	0	1	0	0	0	1	0	0	0
TARDBP	9	1	2	1	1	0	1	1	0	0	0	0	0	0	0	0	1	1
MCM2	9	0	1	0	1	1	1	1	1	0	0	0	0	1	0	0	1	1
SLC25A42	9	0	1	1	1	1	1	0	1	0	0	1	0	1	0	0	0	1
PDS5A	9	0	1	0	0	1	0	0	1	0	1	0	1	1	1	0	1	1
ESYT1	9	0	9	0	0	0	0	0	0	0	0	0	0	0	0	0	0	0
ANK2	9	2	0	2	1	0	0	1	1	0	0	1	0	0	1	0	0	0
LOC102405747	9	0	1	0	1	0	1	1	1	0	1	0	0	1	0	0	1	1
DHX38	9	0	1	1	2	1	0	1	1	0	2	0	0	0	0	0	0	0
CCDC6	9	1	1	1	1	1	0	1	1	0	0	0	0	1	1	0	0	0
MYBPC2	9	0	0	0	0	0	0	0	0	2	0	1	4	0	0	0	1	1
YWHAZ	9	0	9	0	0	0	0	0	0	0	0	0	0	0	0	0	0	0
USP32	9	1	1	1	1	0	0	0	1	0	0	1	1	0	1	0	0	1
RUNX3	9	0	6	0	0	0	0	0	0	0	1	0	0	0	0	0	1	1
PABPC1	9	0	9	0	0	0	0	0	0	0	0	0	0	0	0	0	0	0
XRCC3	9	0	0	1	1	1	0	0	1	0	1	0	0	1	1	0	1	1
GIMAP8	9	0	9	0	0	0	0	0	0	0	0	0	0	0	0	0	0	0
LOC105003330	9	1	1	0	0	0	1	1	0	0	1	1	1	1	0	0	1	0
ATP5B	9	0	7	0	0	0	0	0	0	0	0	1	1	0	0	0	0	0
TBC1D7	9	1	1	0	0	0	0	1	1	0	1	1	1	0	1	0	0	1
IGJ	9	0	2	0	1	0	1	0	0	0	2	0	0	0	0	0	0	3
IFT52	9	0	0	1	1	0	1	1	1	0	0	1	0	1	1	0	0	1
MAN1A2	9	1	1	0	0	1	0	1	1	0	1	0	0	1	0	0	1	1
CNN2	9	0	3	0	0	0	0	1	1	0	2	0	0	0	0	0	1	1
CD4	9	0	6	0	1	0	0	0	1	0	0	0	0	0	0	0	1	0
CTDSP1	9	0	9	0	0	0	0	0	0	0	0	0	0	0	0	0	0	0
LOC104983695	9	0	2	0	0	0	0	1	1	0	1	0	0	0	0	0	2	2
GALNT10	9	0	3	1	0	0	1	0	0	0	1	1	0	0	0	0	1	1
RAB34	9	0	0	0	1	0	1	1	1	0	1	0	0	1	1	0	1	1
HNRNPK	9	0	9	0	0	0	0	0	0	0	0	0	0	0	0	0	0	0
TTC21A	9	1	0	3	0	0	0	3	0	0	0	0	0	2	0	0	0	0
RNF11	8	1	0	1	0	0	1	0	1	0	0	0	0	0	1	1	1	1
EIF4B	8	0	8	0	0	0	0	0	0	0	0	0	0	0	0	0	0	0
ACTR1B	8	0	0	1	1	0	0	1	0	0	1	1	0	1	1	0	0	1
LOC104984170	8	0	7	0	0	0	0	0	0	0	1	0	0	0	0	0	0	0
LOC105000913	8	0	1	1	1	0	0	1	1	0	1	0	0	1	0	0	0	1
TRIM4	8	0	2	1	1	0	0	1	0	0	1	0	0	0	0	0	0	2
EIF2B3	8	0	0	0	1	0	1	1	1	0	1	0	0	1	0	0	1	1
RABL3	8	0	1	0	1	0	1	0	1	0	0	1	1	0	1	0	0	1
CYTH1	8	0	6	0	1	0	0	0	0	0	0	0	0	0	0	0	0	1
TRIM28	8	0	5	0	0	0	1	1	0	0	1	0	0	0	0	0	0	0
IARS2	8	1	1	0	1	1	0	1	0	0	0	0	0	1	1	0	1	0
LOC104992720	8	0	3	0	0	0	0	0	1	0	0	0	0	0	1	0	1	2
TAPBP	8	0	8	0	0	0	0	0	0	0	0	0	0	0	0	0	0	0
PTP4A2	8	0	8	0	0	0	0	0	0	0	0	0	0	0	0	0	0	0
EIF4G2	8	0	8	0	0	0	0	0	0	0	0	0	0	0	0	0	0	0
NFKB2	8	0	3	0	0	0	1	0	1	0	1	1	0	0	0	0	1	0
KALRN	8	1	0	0	0	1	0	1	1	0	1	1	0	1	0	0	0	1
LOC104984204	8	1	1	0	1	0	1	0	1	0	0	1	0	0	0	1	1	0
STARD3	8	0	1	0	1	0	0	1	1	0	1	0	0	1	1	0	0	1
DUS1L	8	0	2	0	1	0	0	0	2	0	1	0	0	0	0	0	2	0
PLCG1	8	1	5	0	0	0	0	1	0	0	1	0	0	0	0	0	0	0
LCK	8	0	8	0	0	0	0	0	0	0	0	0	0	0	0	0	0	0
HERPUD1	8	0	5	0	0	0	0	1	1	0	0	0	0	1	0	0	0	0
DHRSX	8	1	0	0	0	1	0	0	1	0	1	1	0	1	2	0	0	0
ENO1	8	0	8	0	0	0	0	0	0	0	0	0	0	0	0	0	0	0
ZNF805	8	0	1	2	0	1	0	1	1	0	0	0	0	1	0	0	0	1
LOC102273641	8	0	0	0	1	0	1	1	1	0	1	0	0	1	0	0	1	1
RPL13	8	0	6	0	0	0	0	0	0	0	0	0	0	0	0	0	1	1
MORF4L1	8	1	4	0	1	0	0	0	0	0	0	0	1	0	1	0	0	0
LOC105001831	8	0	2	0	0	0	0	0	0	0	1	0	0	0	0	0	2	3
GNAS	8	0	1	0	1	0	1	1	1	0	1	0	0	0	1	0	0	1
DUSP8	8	1	0	1	0	1	0	1	1	0	0	1	1	0	1	0	0	0
FERMT3	8	0	3	0	0	0	1	0	0	0	2	0	0	0	0	0	1	1
SNRPN	8	0	0	0	0	2	0	1	3	0	0	0	0	0	0	0	0	2
LOC102393233	8	0	1	0	1	1	0	1	0	0	1	0	0	1	0	0	1	1
UBE2D3	8	0	3	0	0	0	0	1	1	0	0	0	1	1	0	0	0	1
EPS8L2	8	1	0	0	0	1	0	1	1	0	0	0	0	1	1	1	0	1
SCAF8	8	0	0	0	1	0	1	1	0	0	0	0	0	1	2	0	1	1
MEF2C	8	1	0	0	0	0	1	0	0	0	1	1	1	1	0	0	1	1
RAB5A	8	1	2	1	0	0	0	1	1	0	1	1	0	0	0	0	0	0
SLC41A3	8	1	1	1	1	0	0	1	1	0	1	0	0	1	0	0	0	0
TNKS2	8	0	0	0	1	1	1	0	0	0	1	0	1	1	1	0	0	1
USF1	8	0	3	0	0	0	1	0	1	0	1	0	0	0	0	0	1	1
ACPL2	8	1	1	0	1	0	0	1	1	0	0	1	0	1	0	0	1	0
LOC104982384	8	0	0	1	0	1	1	0	1	0	1	1	0	1	0	0	1	0
BPTF	8	1	0	0	1	0	1	0	1	0	1	0	0	0	1	0	1	1
PLD2	8	1	1	0	1	0	1	0	1	0	1	0	0	0	1	0	1	0
XRCC5	8	0	1	1	1	1	0	0	1	0	0	1	0	1	0	0	1	0
DGCR2	8	0	8	0	0	0	0	0	0	0	0	0	0	0	0	0	0	0
TBX3	8	0	0	0	3	1	0	1	0	0	1	0	0	1	0	0	0	1
SLC44A2	8	0	8	0	0	0	0	0	0	0	0	0	0	0	0	0	0	0
CYTH3	8	0	0	1	1	0	1	0	1	0	0	1	1	0	0	0	1	1
RPS12	8	0	1	0	0	0	0	2	1	0	0	1	0	1	0	0	1	1
RPS27A	8	0	0	1	0	1	1	1	0	0	1	0	1	0	0	0	1	1
ZDHHC8	8	0	0	1	0	1	1	0	1	0	1	0	1	1	0	0	0	1
NPDC1	8	0	1	1	0	0	1	2	1	0	0	0	0	1	0	0	0	1
DCTN1	8	0	4	0	0	0	0	1	1	0	1	0	0	0	0	0	0	1
MBD6	8	0	4	0	1	0	0	1	1	0	0	0	0	0	0	0	0	1
NFE2L2	8	0	0	1	1	1	1	0	1	0	0	0	1	1	0	0	0	1
SNX29	8	0	2	0	0	0	0	0	2	0	0	0	0	0	3	0	0	1
LOC104996274	8	0	0	0	0	1	1	1	1	0	0	1	0	1	1	0	1	0
ZNF512B	8	0	1	1	1	0	0	1	1	0	0	0	1	0	0	0	1	1
ETV6	8	0	3	0	0	0	0	1	0	0	1	0	0	1	1	0	0	1
LOC102272802	7	0	1	0	0	1	1	0	1	0	1	0	0	0	0	0	1	1
CTBP1	7	0	2	1	0	0	0	1	0	0	1	1	0	0	0	0	0	1
UGCG	7	0	2	0	0	0	0	0	1	0	0	0	0	1	0	0	2	1
LEMD3	7	1	1	0	1	0	1	0	1	0	0	0	0	1	0	0	0	1
FBXL18	7	1	1	0	0	0	0	1	1	0	0	0	1	0	0	0	1	1
ZEB1	7	0	0	0	1	0	1	1	1	0	1	1	0	0	0	0	0	1
LOC105003810	7	1	0	0	0	1	1	1	1	0	0	0	0	0	0	1	0	1
IL3RA	7	0	1	0	0	1	0	0	0	0	3	0	0	0	0	0	1	1
ATP1A1	7	0	7	0	0	0	0	0	0	0	0	0	0	0	0	0	0	0
CAMTA2	7	0	7	0	0	0	0	0	0	0	0	0	0	0	0	0	0	0
ATXN2L	7	0	7	0	0	0	0	0	0	0	0	0	0	0	0	0	0	0
LOC104985402	7	0	0	1	0	1	1	0	1	0	1	0	1	0	0	0	0	1
SRSF3	7	0	6	0	0	0	0	0	0	0	1	0	0	0	0	0	0	0
FBXO40	7	0	1	0	0	0	0	0	0	0	1	1	2	0	0	0	1	1
LOC104993295	7	0	4	0	0	0	0	0	1	0	0	0	0	0	0	0	1	1
KCNJ4	7	2	0	1	0	1	0	2	0	0	0	1	0	0	0	0	0	0
FXYD1	7	0	0	0	1	1	0	0	0	0	1	2	1	1	0	0	0	0
ARHGAP23	7	2	0	0	0	0	0	0	0	0	0	0	0	1	3	0	1	0
NUCB1	7	0	6	0	0	0	0	0	0	0	0	0	0	0	0	0	1	0
RPL5	7	0	3	0	0	0	0	2	1	0	0	1	0	0	0	0	0	0
BTG1	7	0	7	0	0	0	0	0	0	0	0	0	0	0	0	0	0	0
ZNF484	7	0	1	0	1	0	0	1	1	0	0	1	0	1	1	0	0	0
PIP4K2A	7	0	7	0	0	0	0	0	0	0	0	0	0	0	0	0	0	0
LOC104983918	7	0	2	0	0	1	0	0	1	0	1	0	0	0	0	0	1	1
HOXB6	7	0	0	1	1	0	1	1	0	0	0	0	1	0	0	1	0	1
SH3BGRL3	7	0	7	0	0	0	0	0	0	0	0	0	0	0	0	0	0	0
PRKD2	7	0	6	0	0	0	0	0	0	0	1	0	0	0	0	0	0	0
LOC102408654	7	0	2	0	0	0	0	0	1	0	2	0	0	0	0	0	1	1
RARA	7	0	5	0	0	1	0	0	0	0	1	0	0	0	0	0	0	0
NFATC4	7	0	0	0	2	0	2	0	1	0	0	0	0	1	0	0	0	1
GGACT	7	0	0	1	0	1	0	0	1	0	0	0	1	0	1	0	1	1
ADAMTSL5	7	0	0	0	1	0	0	0	1	0	1	1	1	1	0	0	0	1
NSMCE1	7	0	2	1	0	0	0	1	1	0	1	0	0	1	0	0	0	0
ZNFX1	7	0	4	0	1	1	0	0	0	0	0	0	0	0	0	0	1	0
WWP1	7	0	0	0	0	0	1	0	3	0	1	0	0	0	0	0	0	2
LOC102283536	7	0	0	1	1	1	0	1	0	0	0	1	0	1	0	0	0	1
LOC104994546	7	0	2	0	0	0	0	0	1	0	1	0	0	0	0	0	1	2
IL16	7	0	4	1	0	0	0	1	0	0	1	0	0	0	0	0	0	0
LOC104987298	7	0	1	0	0	0	0	0	1	0	2	0	0	0	0	0	2	1
ZADH2	7	0	0	0	1	1	0	0	1	0	0	1	1	0	0	0	1	1
DDX5	7	0	6	0	0	0	0	0	0	0	0	0	0	0	0	0	1	0
ISCA1	7	0	1	1	0	2	0	1	1	0	0	0	0	0	0	0	0	1
CNDP2	7	0	2	0	0	0	0	1	2	0	0	0	0	0	0	0	1	1
KLC4	7	0	1	0	0	0	0	1	1	0	1	0	0	0	0	1	1	1
SLC39A9	7	0	1	1	1	1	0	0	1	0	1	0	0	0	0	0	0	1
VEGFA	7	0	0	0	1	0	1	1	1	0	0	0	0	1	1	1	0	0
LOC102399966	7	0	2	0	0	1	0	0	1	0	2	0	0	0	0	0	1	0
ZNF503	7	0	0	1	1	0	1	0	1	0	1	0	1	0	0	0	0	1
RANBP9	7	1	1	0	0	0	1	0	0	0	1	1	0	1	0	0	0	1
FMNL1	7	0	7	0	0	0	0	0	0	0	0	0	0	0	0	0	0	0
RFNG	7	0	2	0	0	0	0	0	1	0	0	1	0	0	1	0	1	1
PLD4	7	0	2	0	0	0	1	0	0	0	1	0	0	0	1	0	1	1
RBX1	7	1	0	0	0	1	0	1	1	0	0	1	1	0	0	0	0	1
LOC105004523	7	0	0	0	1	0	1	0	1	0	1	1	0	0	1	0	1	0
RAD54L2	7	0	1	0	0	0	0	0	1	0	1	0	1	1	0	0	1	1
ENTPD4	7	0	3	0	0	0	0	0	1	0	1	0	0	1	0	0	0	1
LOC104984284	7	0	1	0	0	1	1	0	1	0	0	0	0	1	1	0	0	1
SPOCK2	7	0	7	0	0	0	0	0	0	0	0	0	0	0	0	0	0	0
GNAI2	7	0	7	0	0	0	0	0	0	0	0	0	0	0	0	0	0	0
PAG1	7	0	1	0	0	0	0	0	1	0	3	0	0	0	0	0	0	2
CCNDBP1	7	0	1	0	1	0	0	1	0	0	0	1	0	0	1	1	1	0
RBM10	7	0	2	0	1	0	0	1	1	0	1	0	0	0	0	0	1	0
BPHL	7	0	1	0	1	1	0	1	0	0	0	0	0	1	0	0	1	1
TAF1D	7	1	3	0	0	0	0	1	1	0	0	0	0	0	0	0	0	1
TMEM41A	7	0	2	0	0	0	1	1	1	0	1	1	0	0	0	0	0	0
LOC102284794	7	0	1	0	0	0	1	1	1	0	0	0	0	1	1	0	0	1
ARL4C	7	0	4	0	1	0	0	0	0	0	1	0	0	0	0	0	1	0
PHKG1	7	0	0	0	0	0	0	1	0	0	0	2	2	1	1	0	0	0
CD3E	7	0	7	0	0	0	0	0	0	0	0	0	0	0	0	0	0	0
LOC102268106	7	0	1	0	0	0	1	2	0	0	1	1	1	0	0	0	0	0
LOC104993803	7	0	0	2	1	0	0	0	1	0	1	1	0	0	0	0	0	1
ALDH2	7	0	6	0	0	1	0	0	0	0	0	0	0	0	0	0	0	0
INTS6	7	1	1	0	1	0	0	0	1	0	0	0	0	0	1	0	1	1
LOC105003389	7	0	1	0	0	0	1	0	1	0	0	2	0	0	1	0	1	0
NOTCH1	7	0	2	0	0	0	0	0	1	0	1	1	0	0	0	0	1	1
PLXNA3	7	0	2	0	1	0	1	0	1	0	1	0	0	0	0	0	1	0
MAP4K2	7	0	6	0	0	0	0	0	0	0	0	0	0	0	0	0	0	1
NAV1	7	0	1	0	1	0	1	1	0	0	1	0	0	0	0	0	1	1
KCTD17	7	1	1	0	1	0	0	1	0	0	0	0	0	1	1	0	1	0
MACF1	7	0	6	0	0	0	0	0	0	0	0	1	0	0	0	0	0	0
ZNF282	7	0	2	2	1	0	0	0	1	0	0	0	0	0	0	0	0	1
ZNF281	7	0	1	0	0	1	0	0	1	0	0	0	2	1	0	0	1	0
SNX6	7	0	6	0	0	0	0	0	0	0	0	0	0	0	0	0	0	1
MSN	7	0	7	0	0	0	0	0	0	0	0	0	0	0	0	0	0	0
BICD2	7	1	1	0	1	0	0	0	1	0	0	0	0	0	0	0	2	1
SEC22A	7	0	0	0	0	1	1	1	1	0	0	1	0	0	1	0	0	1
SIGLEC5	7	0	4	0	0	1	0	0	0	0	0	0	0	0	0	0	1	1
HSPA8	6	0	6	0	0	0	0	0	0	0	0	0	0	0	0	0	0	0
LOC102402825	6	0	0	0	0	1	0	0	1	0	1	0	0	1	0	0	1	1
MAF	6	0	5	0	0	0	0	0	0	0	0	0	0	0	0	0	1	0
ITGA4	6	0	6	0	0	0	0	0	0	0	0	0	0	0	0	0	0	0
RPS20	6	0	1	0	0	0	1	0	1	0	1	0	0	1	0	0	1	0
SERBP1	6	0	5	0	0	0	0	0	1	0	0	0	0	0	0	0	0	0
IGF2R	6	0	0	1	1	1	0	1	0	0	1	0	0	1	0	0	0	0
ARF6	6	0	4	0	0	0	0	0	0	0	1	0	0	0	0	0	0	1
FGL2	6	0	6	0	0	0	0	0	0	0	0	0	0	0	0	0	0	0
RAB27A	6	0	6	0	0	0	0	0	0	0	0	0	0	0	0	0	0	0
AMPD3	6	0	1	0	0	0	1	0	1	0	0	0	1	0	0	0	1	1
TXNIP	6	0	4	0	1	0	0	0	1	0	0	0	0	0	0	0	0	0
TPM1	6	0	1	0	0	0	2	0	1	0	0	0	1	1	0	0	0	0
MYT1L	6	3	0	0	0	0	0	0	0	0	0	1	0	0	2	0	0	0
DLST	6	0	3	0	0	0	0	1	0	0	0	0	0	0	0	0	1	1
RUFY2	6	0	0	1	1	0	0	1	0	0	0	0	0	1	0	0	1	1
CD3D	6	0	6	0	0	0	0	0	0	0	0	0	0	0	0	0	0	0
TBC1D9	6	1	0	0	0	0	0	1	1	0	1	0	0	0	0	0	1	1
PPM1L	6	1	0	0	0	0	0	0	1	1	0	1	1	0	0	0	0	1
PTPN1	6	0	6	0	0	0	0	0	0	0	0	0	0	0	0	0	0	0
LRCH1	6	0	1	0	0	1	0	0	1	0	0	0	0	2	0	0	0	1
BCR	6	1	0	0	0	0	1	1	1	0	0	0	0	1	0	0	0	1
C3	6	0	1	0	0	1	1	1	1	0	0	0	0	0	0	0	0	1
SOX9	6	1	0	1	0	0	0	1	1	0	0	0	0	0	1	0	0	1
KIAA1217	6	0	0	0	1	1	0	1	1	0	0	0	0	1	0	0	0	1
RGS9	6	0	1	1	0	0	0	0	0	0	1	0	0	0	0	0	2	1
KIAA1377	6	2	0	1	0	0	0	1	0	0	0	0	0	1	1	0	0	0
FXYD3	6	0	1	0	0	0	0	1	1	0	0	1	0	1	0	0	0	1
NTRK3	6	1	0	1	0	0	0	1	0	0	1	0	0	0	1	0	1	0
CHD4	6	0	6	0	0	0	0	0	0	0	0	0	0	0	0	0	0	0
CIR1	6	1	1	0	0	0	0	1	1	0	0	1	0	1	0	0	0	0
LOC102404140	6	1	0	0	1	0	1	1	0	0	1	0	0	0	0	0	0	1
GPI	6	0	6	0	0	0	0	0	0	0	0	0	0	0	0	0	0	0
CCDC150	6	0	1	0	0	0	0	1	0	0	1	0	1	0	1	0	1	0
LOC105001149	6	0	0	1	0	0	0	1	0	0	1	0	0	1	0	0	1	1
SSC5D	6	0	0	0	1	0	2	1	1	0	0	0	0	1	0	0	0	0
TCTE1	6	1	0	2	0	0	0	3	0	0	0	0	0	0	0	0	0	0
VPS52	6	0	3	0	0	0	0	1	0	0	1	0	0	0	0	0	0	1
DNAJB6	6	1	0	0	0	0	0	0	2	0	1	0	0	0	0	0	0	2
HNRNPA1	6	0	5	0	1	0	0	0	0	0	0	0	0	0	0	0	0	0
MCL1	6	0	6	0	0	0	0	0	0	0	0	0	0	0	0	0	0	0
RGL2	6	0	3	0	1	0	0	1	1	0	0	0	0	0	0	0	0	0
DPP9	6	0	1	0	0	1	0	0	1	0	1	0	0	0	0	0	1	1
ADAMDEC1	6	0	0	0	1	0	1	0	1	0	0	0	0	1	0	0	1	1
METTL8	6	0	1	0	0	1	0	1	1	0	0	0	1	0	1	0	0	0
ACAD11	6	0	0	1	1	1	0	0	1	0	0	0	0	0	1	0	0	1
RFTN1	6	0	1	0	1	0	0	0	0	0	2	0	0	0	0	0	1	1
CYHR1	6	0	4	0	0	0	1	0	0	0	1	0	0	0	0	0	0	0
CDS2	6	0	4	0	1	0	0	0	0	0	0	0	0	1	0	0	0	0
LRP8	6	2	1	0	0	0	0	0	0	0	1	0	0	1	1	0	0	0
PREPL	6	1	0	0	0	0	0	1	0	0	0	1	0	1	0	0	1	1
MYH11	6	0	0	0	0	0	6	0	0	0	0	0	0	0	0	0	0	0
LEF1	6	0	6	0	0	0	0	0	0	0	0	0	0	0	0	0	0	0
BMI1	6	0	0	0	0	0	1	0	1	0	1	0	0	1	1	0	1	0
BZW1	6	0	6	0	0	0	0	0	0	0	0	0	0	0	0	0	0	0
DDX39A	6	0	6	0	0	0	0	0	0	0	0	0	0	0	0	0	0	0
HGFAC	6	0	0	0	0	1	0	1	2	0	0	0	0	0	0	0	0	2
HHATL	6	0	0	0	0	0	0	1	0	1	0	2	2	0	0	0	0	0
USF2	6	0	6	0	0	0	0	0	0	0	0	0	0	0	0	0	0	0
TRMT2A	6	0	1	1	1	0	0	0	0	0	0	0	1	1	0	0	1	0
IQGAP1	6	0	2	1	0	0	0	1	0	0	0	0	0	0	0	0	1	1
HCLS1	6	0	5	0	0	1	0	0	0	0	0	0	0	0	0	0	0	0
YWHAE	6	0	6	0	0	0	0	0	0	0	0	0	0	0	0	0	0	0
TGFBI	6	0	6	0	0	0	0	0	0	0	0	0	0	0	0	0	0	0
SLC9A1	6	0	2	0	0	0	0	1	1	0	1	0	0	0	0	0	0	1
TFRC	6	0	1	0	0	0	0	0	1	0	1	1	1	0	0	0	0	1
LOC102274640	6	1	0	0	1	0	0	0	0	0	1	0	0	1	1	0	0	1
PPP6R2	6	0	1	0	0	0	0	1	0	0	3	0	0	0	0	0	1	0
FLII	6	0	5	0	0	0	0	0	0	0	0	0	0	0	0	0	0	1
COG3	6	0	0	0	1	1	0	0	1	0	1	0	0	0	1	0	0	1
LOC104989637	6	0	6	0	0	0	0	0	0	0	0	0	0	0	0	0	0	0
RAC1	6	0	6	0	0	0	0	0	0	0	0	0	0	0	0	0	0	0
HNRNPUL1	6	0	6	0	0	0	0	0	0	0	0	0	0	0	0	0	0	0
RPS17	6	0	2	1	1	0	0	0	1	0	0	0	0	0	0	0	1	0
RPS19	6	0	0	0	0	0	0	1	1	0	2	0	0	1	0	0	0	1
STK10	6	0	6	0	0	0	0	0	0	0	0	0	0	0	0	0	0	0
STK11	6	0	3	0	0	0	0	0	0	0	0	0	1	1	0	0	1	0
IFNAR1	6	0	6	0	0	0	0	0	0	0	0	0	0	0	0	0	0	0
GM2A	6	0	2	0	1	0	0	0	0	0	0	0	0	2	0	0	0	1
SERPINE2	6	0	1	0	0	0	0	0	0	0	0	1	0	0	1	0	1	2
LOC104981101	6	0	0	0	0	0	1	0	1	0	0	1	1	1	0	0	0	1
ZDHHC2	6	0	1	1	0	0	0	1	1	0	1	0	0	0	0	0	0	1
LOC105000245	6	0	1	0	0	0	0	0	2	0	1	0	0	1	0	0	1	0
APOBR	6	0	4	0	0	0	0	0	0	0	0	0	0	0	0	0	1	1
LCP2	6	0	6	0	0	0	0	0	0	0	0	0	0	0	0	0	0	0
LOC104990286	6	0	0	0	1	0	0	1	1	0	1	0	0	0	0	0	0	2
ITGB2	6	0	6	0	0	0	0	0	0	0	0	0	0	0	0	0	0	0
ASMT	6	0	2	0	0	0	0	1	0	0	2	0	0	0	0	0	1	0
UHRF1BP1L	6	0	1	0	0	1	1	0	1	0	1	0	0	0	0	0	0	1
ONECUT2	6	0	0	0	0	2	0	0	2	0	0	0	0	0	0	0	0	2
KLHL12	6	0	1	0	0	1	0	1	1	0	0	0	1	0	0	0	1	0
PAF1	6	0	3	0	0	0	1	0	1	0	1	0	0	0	0	0	0	0
LOC104987982	6	0	0	0	0	0	0	2	0	0	2	0	0	0	0	0	0	2
EIF4A2	6	0	6	0	0	0	0	0	0	0	0	0	0	0	0	0	0	0
ARAP2	6	0	0	0	0	0	0	0	1	0	1	0	0	0	1	0	1	2
ABCB1	6	0	0	0	1	0	0	0	1	0	0	1	0	1	0	0	0	2
TAGLN2	6	0	6	0	0	0	0	0	0	0	0	0	0	0	0	0	0	0
TUBB1	6	0	6	0	0	0	0	0	0	0	0	0	0	0	0	0	0	0
NYNRIN	6	0	0	1	1	0	0	1	1	0	0	0	0	1	0	0	1	0
KIAA0100	6	0	2	0	0	0	0	0	1	0	1	0	0	0	0	0	1	1
ICAM3	6	0	6	0	0	0	0	0	0	0	0	0	0	0	0	0	0	0
LOC102276263	6	1	0	0	1	1	0	0	1	0	1	1	0	0	0	0	0	0
LOC104988060	6	0	0	0	0	0	0	1	1	0	1	0	0	0	1	0	1	1
MAP4	6	0	6	0	0	0	0	0	0	0	0	0	0	0	0	0	0	0
NADK	6	0	6	0	0	0	0	0	0	0	0	0	0	0	0	0	0	0
VIM	6	0	6	0	0	0	0	0	0	0	0	0	0	0	0	0	0	0
ZNF283	6	0	1	1	0	0	0	1	0	0	0	0	0	1	0	0	0	2
EHD1	6	0	6	0	0	0	0	0	0	0	0	0	0	0	0	0	0	0
TMEM86A	6	0	1	0	0	1	0	0	0	0	1	0	0	1	0	0	1	1
IKZF3	6	0	5	0	0	0	0	0	0	0	0	0	0	0	0	0	1	0
LOC104989972	6	0	6	0	0	0	0	0	0	0	0	0	0	0	0	0	0	0
LAPTM5	5	0	4	0	0	0	0	0	0	0	1	0	0	0	0	0	0	0
PIK3CD	5	0	5	0	0	0	0	0	0	0	0	0	0	0	0	0	0	0
TMEM56	5	0	0	0	0	0	0	0	1	0	1	1	1	0	0	0	0	1
GRINA	5	0	5	0	0	0	0	0	0	0	0	0	0	0	0	0	0	0
EVL	5	0	5	0	0	0	0	0	0	0	0	0	0	0	0	0	0	0
ATP2A1	5	0	1	0	0	0	0	0	0	1	0	0	3	0	0	0	0	0
ATP2A3	5	0	4	0	0	0	0	0	1	0	0	0	0	0	0	0	0	0
DGAT1	5	0	0	0	0	0	0	1	1	0	0	1	0	0	0	0	1	1
TCIRG1	5	0	2	1	0	0	1	0	0	0	1	0	0	0	0	0	0	0
LOC102413491	5	0	1	0	1	0	0	1	0	0	1	0	0	0	0	0	1	0
PNN	5	0	5	0	0	0	0	0	0	0	0	0	0	0	0	0	0	0
CD74	5	0	1	0	0	0	1	0	0	0	0	0	0	0	0	0	2	1
MTRR	5	0	1	0	0	0	0	0	1	0	0	0	0	0	1	0	1	1
IL10RA	5	0	5	0	0	0	0	0	0	0	0	0	0	0	0	0	0	0
SHISA4	5	1	0	0	1	0	0	0	0	0	1	1	0	0	1	0	0	0
NLGN2	5	1	1	0	1	0	0	0	1	0	1	0	0	0	0	0	0	0
CELSR1	5	0	0	1	0	0	0	1	1	0	0	0	0	1	0	0	1	0
GTF3C5	5	0	1	0	1	0	0	0	1	0	1	0	0	0	0	0	0	1
LOC104994650	5	0	1	0	1	0	0	0	1	0	1	0	0	0	0	0	0	1
LOC104996254	5	0	1	0	0	1	0	0	0	0	0	0	0	1	1	0	1	0
BRD2	5	0	5	0	0	0	0	0	0	0	0	0	0	0	0	0	0	0
BCL9L	5	0	4	0	0	1	0	0	0	0	0	0	0	0	0	0	0	0
TNFRSF1B	5	0	5	0	0	0	0	0	0	0	0	0	0	0	0	0	0	0
BAG3	5	0	1	0	1	0	0	0	1	0	0	1	0	0	0	0	0	1
BAG6	5	0	5	0	0	0	0	0	0	0	0	0	0	0	0	0	0	0
NAP1L1	5	0	5	0	0	0	0	0	0	0	0	0	0	0	0	0	0	0
ITGAM	5	0	5	0	0	0	0	0	0	0	0	0	0	0	0	0	0	0
PIGR	5	0	0	0	0	0	1	0	2	0	0	0	0	0	0	0	0	2
CATSPERG	5	0	2	1	0	0	0	0	1	0	1	0	0	0	0	0	0	0
COL6A1	5	0	0	0	3	0	0	0	0	0	0	0	0	2	0	0	0	0
LOC104995931	5	0	1	1	0	0	0	0	1	0	0	0	0	0	0	0	1	1
RPL6	5	0	2	0	1	0	0	0	0	0	0	0	0	0	0	0	0	2
RPL3	5	0	4	0	0	0	0	0	0	0	0	0	0	1	0	0	0	0
EZR	5	0	5	0	0	0	0	0	0	0	0	0	0	0	0	0	0	0
MN1	5	1	0	0	0	0	1	0	1	0	0	0	2	0	0	0	0	0
FAM49B	5	0	5	0	0	0	0	0	0	0	0	0	0	0	0	0	0	0
DENND1C	5	0	5	0	0	0	0	0	0	0	0	0	0	0	0	0	0	0
RPL37	5	0	1	0	0	0	0	1	0	0	1	0	0	0	0	0	1	1
ZCCHC14	5	1	0	1	0	1	0	1	0	0	0	0	0	0	0	0	0	1
AP1M1	5	0	5	0	0	0	0	0	0	0	0	0	0	0	0	0	0	0
ACTG2	5	0	0	0	0	0	2	0	2	0	0	0	0	1	0	0	0	0
SRFBP1	5	0	1	0	0	0	0	0	0	0	0	1	1	1	0	0	0	1
STARD9	5	0	0	0	1	0	1	0	1	0	0	0	0	1	0	0	0	1
H3F3B	5	0	4	0	0	0	0	0	1	0	0	0	0	0	0	0	0	0
SENP2	5	0	3	1	0	0	0	0	1	0	0	0	0	0	0	0	0	0
CAMSAP2	5	1	0	0	0	0	0	0	1	0	1	0	0	1	0	0	0	1
BHLHE40	5	0	5	0	0	0	0	0	0	0	0	0	0	0	0	0	0	0
EFCAB4A	5	0	0	0	0	0	0	1	1	0	0	0	0	1	0	0	1	1
RBM5	5	0	5	0	0	0	0	0	0	0	0	0	0	0	0	0	0	0
SLC27A5	5	0	1	0	1	1	0	1	1	0	0	0	0	0	0	0	0	0
FNDC4	5	1	0	0	1	0	1	0	1	0	0	1	0	0	0	0	0	0
CCAR1	5	0	2	0	0	0	0	0	0	0	1	0	1	0	0	0	0	1
LOC104995483	5	0	5	0	0	0	0	0	0	0	0	0	0	0	0	0	0	0
SKP1	5	0	5	0	0	0	0	0	0	0	0	0	0	0	0	0	0	0
OBSCN	5	0	0	0	0	0	0	0	0	1	0	2	2	0	0	0	0	0
SF3B1	5	0	5	0	0	0	0	0	0	0	0	0	0	0	0	0	0	0
FAM220A	5	0	1	0	1	0	0	0	0	0	1	1	1	0	0	0	0	0
FFAR4	5	0	0	1	0	0	1	1	1	0	0	0	0	0	0	0	0	1
TLE1	5	0	2	0	1	1	0	0	0	0	0	0	0	0	0	0	1	0
RPL17	5	0	1	0	1	0	0	2	0	0	0	0	0	0	0	0	1	0
RPL10	5	0	2	0	0	0	0	1	1	0	0	0	0	0	0	0	0	1
INPP5D	5	0	5	0	0	0	0	0	0	0	0	0	0	0	0	0	0	0
LOC102389999	5	0	1	0	1	0	0	0	1	0	1	0	0	1	0	0	0	0
GDA	5	0	5	0	0	0	0	0	0	0	0	0	0	0	0	0	0	0
RAMP2	5	0	5	0	0	0	0	0	0	0	0	0	0	0	0	0	0	0
ATP2B4	5	1	1	0	0	0	2	0	0	0	0	1	0	0	0	0	0	0
SFPQ	5	0	4	0	0	0	0	0	0	0	0	0	1	0	0	0	0	0
ARHGEF2	5	0	5	0	0	0	0	0	0	0	0	0	0	0	0	0	0	0
ARHGEF1	5	0	5	0	0	0	0	0	0	0	0	0	0	0	0	0	0	0
BIRC6	5	0	0	0	1	0	1	0	1	0	0	0	1	0	0	0	0	1
GBE1	5	0	1	1	0	1	1	0	0	0	0	0	0	0	1	0	0	0
TPST2	5	0	1	1	1	0	0	0	0	0	1	0	0	0	0	0	0	1
LOC105003308	5	0	5	0	0	0	0	0	0	0	0	0	0	0	0	0	0	0
SUSD6	5	0	4	0	0	0	0	0	1	0	0	0	0	0	0	0	0	0
LOC104979746	5	0	0	0	0	1	0	0	1	0	1	0	0	1	0	0	1	0
PHF21A	5	0	1	0	0	0	0	0	1	0	0	0	1	0	1	0	1	0
MYD88	5	0	5	0	0	0	0	0	0	0	0	0	0	0	0	0	0	0
LOC102403370	5	0	1	1	0	0	0	0	1	0	1	0	0	0	0	0	0	1
OTULIN	5	0	4	0	0	0	0	0	0	0	0	0	0	0	0	0	1	0
LOC102276976	5	0	0	1	0	1	1	0	1	0	0	0	0	0	0	0	1	0
CTCF	5	0	5	0	0	0	0	0	0	0	0	0	0	0	0	0	0	0
ZNF358	5	0	0	0	1	0	0	1	1	0	0	0	0	0	1	0	0	1
LASP1	5	0	5	0	0	0	0	0	0	0	0	0	0	0	0	0	0	0
LOC104989701	5	0	1	0	0	0	0	0	1	0	1	0	0	0	0	0	2	0
NDE1	5	0	2	0	0	0	0	0	0	0	0	0	0	0	1	0	0	2
PGR	5	0	0	1	1	0	0	1	0	0	0	0	0	2	0	0	0	0
JAG2	5	0	0	0	0	0	0	1	1	0	2	0	0	1	0	0	0	0
RPGR	5	0	0	1	0	0	0	1	0	0	1	0	0	1	1	0	0	0
SCARB2	5	0	4	0	0	1	0	0	0	0	0	0	0	0	0	0	0	0
LOC104996145	5	0	0	0	0	1	0	1	0	0	0	0	0	0	1	0	0	2
ZNF182	5	1	1	0	1	0	0	0	0	0	1	0	0	0	0	0	1	0
CSNK1D	5	0	5	0	0	0	0	0	0	0	0	0	0	0	0	0	0	0
ADSL	5	0	5	0	0	0	0	0	0	0	0	0	0	0	0	0	0	0
MAT2A	5	0	5	0	0	0	0	0	0	0	0	0	0	0	0	0	0	0
CHRM2	5	0	0	0	1	0	1	0	1	0	0	1	0	1	0	0	0	0
ACADVL	5	0	5	0	0	0	0	0	0	0	0	0	0	0	0	0	0	0
FAM160A2	5	0	0	1	1	1	0	1	0	0	1	0	0	0	0	0	0	0
CAPZA1	5	0	5	0	0	0	0	0	0	0	0	0	0	0	0	0	0	0
CREBZF	5	0	5	0	0	0	0	0	0	0	0	0	0	0	0	0	0	0
JAK3	5	0	5	0	0	0	0	0	0	0	0	0	0	0	0	0	0	0
PLCB2	5	0	3	0	0	0	0	0	1	0	1	0	0	0	0	0	0	0
LMNB1	5	0	1	0	0	0	1	0	1	0	1	0	0	0	0	0	1	0
YY1	5	0	3	0	1	0	0	0	1	0	0	0	0	0	0	0	0	0
LOC102407111	5	1	0	0	0	0	0	0	3	0	0	0	0	0	0	0	0	1
PTBP1	5	0	5	0	0	0	0	0	0	0	0	0	0	0	0	0	0	0
WASF2	5	0	5	0	0	0	0	0	0	0	0	0	0	0	0	0	0	0
LOC104994168	5	0	1	0	0	0	0	0	1	0	1	0	0	0	0	0	0	2
LOC104985066	5	0	1	0	0	0	0	1	1	0	0	1	0	1	0	0	0	0
MAN2B1	5	0	5	0	0	0	0	0	0	0	0	0	0	0	0	0	0	0
GRK6	5	0	5	0	0	0	0	0	0	0	0	0	0	0	0	0	0	0
ZAP70	5	0	3	0	0	0	0	0	0	0	1	0	0	0	0	0	0	1
CSNK1G2	5	0	5	0	0	0	0	0	0	0	0	0	0	0	0	0	0	0
TNXB	5	0	0	1	0	0	1	0	1	0	0	1	0	1	0	0	0	0
PCBP2	5	1	3	0	0	0	0	0	1	0	0	0	0	0	0	0	0	0
ZNF746	5	0	1	0	1	0	0	0	1	0	1	0	0	0	0	0	0	1
SRSF7	5	0	5	0	0	0	0	0	0	0	0	0	0	0	0	0	0	0
CCDC71L	5	1	1	0	0	1	0	0	1	0	0	0	0	0	0	0	0	1
PTPRC	5	0	4	0	0	0	0	0	0	0	0	0	0	0	0	0	1	0
ADD1	5	0	5	0	0	0	0	0	0	0	0	0	0	0	0	0	0	0
SARS	5	0	5	0	0	0	0	0	0	0	0	0	0	0	0	0	0	0
TLE3	5	0	5	0	0	0	0	0	0	0	0	0	0	0	0	0	0	0
LAMA5	5	0	0	0	1	0	1	1	1	0	1	0	0	0	0	0	0	0
TRIOBP	5	0	3	0	0	0	0	0	1	0	0	0	0	1	0	0	0	0
PPFIA2	5	1	0	0	1	0	0	0	0	0	0	0	0	2	1	0	0	0
BANP	5	0	0	0	0	1	0	1	1	0	1	0	0	0	0	0	1	0
IER2	5	0	5	0	0	0	0	0	0	0	0	0	0	0	0	0	0	0
MBD2	5	0	5	0	0	0	0	0	0	0	0	0	0	0	0	0	0	0
CDK14	5	1	0	0	1	0	1	0	0	0	0	0	0	0	0	0	1	1
ADCY7	5	0	5	0	0	0	0	0	0	0	0	0	0	0	0	0	0	0
ATP6V1B2	5	0	5	0	0	0	0	0	0	0	0	0	0	0	0	0	0	0
ARID1A	5	0	5	0	0	0	0	0	0	0	0	0	0	0	0	0	0	0
PKM	5	0	4	0	0	0	0	0	0	0	0	0	1	0	0	0	0	0
IRF3	5	0	5	0	0	0	0	0	0	0	0	0	0	0	0	0	0	0
CBX4	5	0	1	0	0	0	0	1	1	0	0	0	0	1	0	0	0	1
GNB1L	5	0	2	0	1	0	0	0	0	0	0	0	0	0	0	0	2	0
LOC105003479	5	0	5	0	0	0	0	0	0	0	0	0	0	0	0	0	0	0
NISCH	5	0	1	0	0	1	0	0	0	0	1	0	0	0	0	0	1	1
LOC104981844	5	0	0	0	0	0	0	1	0	0	0	1	1	1	1	0	0	0
EML3	5	0	2	0	1	0	0	0	0	0	1	0	0	0	0	0	1	0
GMPS	5	0	2	0	0	0	0	0	0	0	1	0	1	0	0	0	1	0
LOC104996877	5	0	0	1	0	0	0	1	0	0	0	0	0	1	0	0	1	1
SOGA1	5	0	0	0	1	0	0	0	0	0	1	0	0	1	1	0	1	0
CD53	5	0	5	0	0	0	0	0	0	0	0	0	0	0	0	0	0	0
PKN1	5	0	5	0	0	0	0	0	0	0	0	0	0	0	0	0	0	0
DNM2	5	0	5	0	0	0	0	0	0	0	0	0	0	0	0	0	0	0
PIK3R5	5	0	5	0	0	0	0	0	0	0	0	0	0	0	0	0	0	0
TMED9	5	0	5	0	0	0	0	0	0	0	0	0	0	0	0	0	0	0
POLD1	5	0	3	0	0	0	1	0	0	0	0	0	0	0	0	0	1	0
LOC102415556	5	0	1	0	0	0	1	0	0	0	2	0	0	0	0	0	1	0
CAND2	5	1	0	0	1	0	0	0	0	0	0	1	2	0	0	0	0	0
LRP10	5	0	5	0	0	0	0	0	0	0	0	0	0	0	0	0	0	0
PDIA3	5	0	5	0	0	0	0	0	0	0	0	0	0	0	0	0	0	0
LOC102405292	4	0	3	0	0	0	0	0	0	0	1	0	0	0	0	0	0	0
LOC102398380	4	1	0	0	0	0	0	0	1	0	0	0	0	0	1	0	0	1
MUC6	4	0	0	0	0	0	0	1	2	0	0	0	0	1	0	0	0	0
SNN	4	0	2	0	0	0	0	0	0	0	1	0	0	0	0	0	1	0
GTSE1	4	0	0	0	0	0	0	0	0	0	1	0	0	0	0	0	1	2
CSDE1	4	0	4	0	0	0	0	0	0	0	0	0	0	0	0	0	0	0
XPO6	4	0	4	0	0	0	0	0	0	0	0	0	0	0	0	0	0	0
COL4A2	4	0	0	0	1	0	0	0	1	0	0	0	1	1	0	0	0	0
ANAPC7	4	0	2	0	0	0	1	0	0	0	1	0	0	0	0	0	0	0
FOXC1	4	0	0	0	1	0	0	0	1	0	0	1	0	1	0	0	0	0
CYFIP2	4	0	4	0	0	0	0	0	0	0	0	0	0	0	0	0	0	0
KDM2A	4	0	4	0	0	0	0	0	0	0	0	0	0	0	0	0	0	0
PRKAR1A	4	0	4	0	0	0	0	0	0	0	0	0	0	0	0	0	0	0
CCDC114	4	0	1	1	0	0	0	1	0	0	0	0	0	0	0	0	1	0
CXXC1	4	0	4	0	0	0	0	0	0	0	0	0	0	0	0	0	0	0
SPHK2	4	0	0	1	0	0	0	1	0	0	1	0	0	0	0	0	0	1
RAB2A	4	0	4	0	0	0	0	0	0	0	0	0	0	0	0	0	0	0
NXF1	4	0	4	0	0	0	0	0	0	0	0	0	0	0	0	0	0	0
UBTF	4	0	4	0	0	0	0	0	0	0	0	0	0	0	0	0	0	0
THAP2	4	0	0	0	0	0	0	0	0	0	0	1	0	0	1	0	1	1
RPN2	4	0	4	0	0	0	0	0	0	0	0	0	0	0	0	0	0	0
RHBDL1	4	1	0	0	0	0	0	1	1	0	0	1	0	0	0	0	0	0
MAVS	4	0	0	0	0	1	0	0	0	0	2	0	0	0	0	0	0	1
PAPLN	4	0	0	0	1	0	0	0	1	0	0	0	0	0	0	0	1	1
IL10RB	4	0	4	0	0	0	0	0	0	0	0	0	0	0	0	0	0	0
ATF6B	4	0	4	0	0	0	0	0	0	0	0	0	0	0	0	0	0	0
TKT	4	0	4	0	0	0	0	0	0	0	0	0	0	0	0	0	0	0
COL16A1	4	0	0	0	1	0	1	0	1	0	0	0	0	0	0	0	1	0
PFN1	4	0	3	0	0	0	0	0	0	0	1	0	0	0	0	0	0	0
TMEM219	4	0	4	0	0	0	0	0	0	0	0	0	0	0	0	0	0	0
LOC105001082	4	0	3	0	0	0	0	0	0	0	0	0	0	1	0	0	0	0
TPM3	4	0	0	0	0	0	0	0	1	0	1	0	2	0	0	0	0	0
TPM2	4	0	0	0	0	0	2	0	0	0	0	1	1	0	0	0	0	0
NDFIP1	4	0	4	0	0	0	0	0	0	0	0	0	0	0	0	0	0	0
TRIO	4	1	0	0	0	0	0	1	0	0	1	0	0	0	0	0	1	0
VCL	4	0	4	0	0	0	0	0	0	0	0	0	0	0	0	0	0	0
LOC102392002	4	0	0	0	0	0	0	0	0	0	0	0	0	1	0	0	1	2
POLR3E	4	0	1	0	1	0	1	0	1	0	0	0	0	0	0	0	0	0
CACNA1A	4	2	0	0	1	0	0	0	0	0	0	0	0	1	0	0	0	0
CACNA1S	4	0	0	0	1	0	0	0	0	1	0	0	2	0	0	0	0	0
LOC102410418	4	0	0	0	0	0	0	0	0	0	1	0	0	0	0	0	1	2
PNKP	4	0	4	0	0	0	0	0	0	0	0	0	0	0	0	0	0	0
PTPN11	4	0	0	0	0	0	1	0	1	0	0	0	0	1	1	0	0	0
CD109	4	0	0	1	1	0	0	1	0	0	0	1	0	0	0	0	0	0
SRSF6	4	0	4	0	0	0	0	0	0	0	0	0	0	0	0	0	0	0
SLA	4	0	4	0	0	0	0	0	0	0	0	0	0	0	0	0	0	0
LOC104999609	4	0	0	0	0	1	0	0	0	0	0	0	0	1	0	0	0	2
LOC104979908	4	0	4	0	0	0	0	0	0	0	0	0	0	0	0	0	0	0
RPS6KA1	4	0	4	0	0	0	0	0	0	0	0	0	0	0	0	0	0	0
TCAP	4	0	0	0	0	0	0	0	0	0	0	2	2	0	0	0	0	0
COL1A2	4	0	0	0	2	0	0	0	0	0	0	0	0	2	0	0	0	0
IDO1	4	0	4	0	0	0	0	0	0	0	0	0	0	0	0	0	0	0
SMCR8	4	0	1	0	0	0	0	1	0	0	0	0	1	0	0	0	1	0
FOXO6	4	0	0	1	0	0	0	1	0	0	0	0	1	0	1	0	0	0
LPCAT1	4	1	1	0	0	0	0	0	1	0	1	0	0	0	0	0	0	0
FAM134A	4	0	4	0	0	0	0	0	0	0	0	0	0	0	0	0	0	0
FXYD5	4	0	4	0	0	0	0	0	0	0	0	0	0	0	0	0	0	0
CYTIP	4	0	4	0	0	0	0	0	0	0	0	0	0	0	0	0	0	0
RPL9	4	0	4	0	0	0	0	0	0	0	0	0	0	0	0	0	0	0
UBB	4	0	3	1	0	0	0	0	0	0	0	0	0	0	0	0	0	0
MPI	4	0	1	0	1	0	0	1	0	0	0	0	1	0	0	0	0	0
SCAPER	4	0	1	0	0	1	0	0	0	0	0	0	0	0	0	0	1	1
FZD8	4	1	0	0	0	1	0	1	0	0	0	0	0	0	0	0	1	0
KMT2D	4	0	4	0	0	0	0	0	0	0	0	0	0	0	0	0	0	0
ZFP36L1	4	0	4	0	0	0	0	0	0	0	0	0	0	0	0	0	0	0
ATF4	4	0	4	0	0	0	0	0	0	0	0	0	0	0	0	0	0	0
COMMD2	4	0	2	0	0	0	0	1	0	0	1	0	0	0	0	0	0	0
SLC38A1	4	1	0	0	0	0	1	0	0	0	0	1	0	0	0	0	0	1
CAMK2G	4	0	4	0	0	0	0	0	0	0	0	0	0	0	0	0	0	0
YBX1	4	0	3	0	0	0	0	0	0	0	1	0	0	0	0	0	0	0
CDC25B	4	0	4	0	0	0	0	0	0	0	0	0	0	0	0	0	0	0
RING1	4	0	1	1	0	0	0	0	0	0	0	1	0	0	0	0	1	0
GFPT1	4	0	0	0	1	0	0	0	1	0	0	0	0	0	0	0	0	2
SPCS2	4	0	4	0	0	0	0	0	0	0	0	0	0	0	0	0	0	0
MECR	4	0	1	0	0	1	0	0	0	0	0	1	0	0	0	0	0	1
RNF150	4	0	0	0	0	0	0	0	0	0	1	1	1	0	0	0	0	1
SULF1	4	0	0	0	3	0	0	0	0	0	0	0	0	1	0	0	0	0
IDH2	4	0	4	0	0	0	0	0	0	0	0	0	0	0	0	0	0	0
TMEM222	4	0	1	1	0	0	0	0	0	0	0	0	0	0	1	0	0	1
TRA2B	4	0	4	0	0	0	0	0	0	0	0	0	0	0	0	0	0	0
MEX3D	4	0	1	0	0	0	0	1	0	0	0	0	0	1	0	0	0	1
MAP3K10	4	2	2	0	0	0	0	0	0	0	0	0	0	0	0	0	0	0
MAP3K12	4	1	1	0	1	0	0	0	0	0	1	0	0	0	0	0	0	0
LOC102400238	4	1	0	0	0	0	1	0	1	0	0	0	0	0	0	0	0	1
CACUL1	4	0	0	0	0	1	0	0	0	0	1	0	1	0	0	0	0	1
DYRK1A	4	0	1	0	0	0	0	0	0	0	1	0	0	0	0	0	1	1
CNN1	4	0	0	0	0	0	4	0	0	0	0	0	0	0	0	0	0	0
MESDC1	4	1	0	0	0	0	1	1	0	0	0	0	0	0	1	0	0	0
MYLK	4	0	2	0	0	0	2	0	0	0	0	0	0	0	0	0	0	0
LOC104989538	4	0	0	0	0	2	0	0	0	0	0	0	0	0	0	0	0	2
LOC104985980	4	0	0	0	0	0	0	0	0	0	0	0	1	0	0	0	0	3
SET	4	0	2	1	0	0	0	0	0	0	1	0	0	0	0	0	0	0
LOC104987175	4	0	1	0	0	0	0	1	0	0	0	0	0	0	1	0	0	1
RCSD1	4	0	4	0	0	0	0	0	0	0	0	0	0	0	0	0	0	0
PRKCB	4	0	4	0	0	0	0	0	0	0	0	0	0	0	0	0	0	0
UCP2	4	0	4	0	0	0	0	0	0	0	0	0	0	0	0	0	0	0
UCP3	4	0	0	0	0	0	0	0	0	1	0	1	2	0	0	0	0	0
MLXIP	4	0	4	0	0	0	0	0	0	0	0	0	0	0	0	0	0	0
LOC102408482	4	2	0	0	0	0	0	0	0	0	0	2	0	0	0	0	0	0
CTSA	4	0	4	0	0	0	0	0	0	0	0	0	0	0	0	0	0	0
RPL18	4	0	2	0	0	0	0	0	0	0	0	0	0	1	0	0	0	1
FGFR3	4	1	0	0	0	1	0	0	1	0	0	0	0	0	0	0	0	1
LOC102415288	4	0	4	0	0	0	0	0	0	0	0	0	0	0	0	0	0	0
LOC105003354	4	1	0	0	0	0	0	1	0	0	0	0	0	0	1	1	0	0
MOGS	4	0	2	0	0	1	0	0	0	0	0	0	0	0	0	0	1	0
ILK	4	0	4	0	0	0	0	0	0	0	0	0	0	0	0	0	0	0
NAA16	4	0	0	0	1	0	0	0	0	0	0	1	0	1	0	0	0	1
TBL1XR1	4	0	2	0	0	0	1	0	0	0	1	0	0	0	0	0	0	0
SAT1	4	0	4	0	0	0	0	0	0	0	0	0	0	0	0	0	0	0
LOC104983288	4	0	4	0	0	0	0	0	0	0	0	0	0	0	0	0	0	0
ANXA2	4	0	4	0	0	0	0	0	0	0	0	0	0	0	0	0	0	0
NDUFS3	4	1	1	0	0	0	0	0	1	0	0	1	0	0	0	0	0	0
CCDC88B	4	0	2	0	0	0	1	0	0	0	1	0	0	0	0	0	0	0
LRRC61	4	0	0	0	0	1	1	0	0	0	0	0	1	0	0	0	0	1
ADRBK1	4	0	4	0	0	0	0	0	0	0	0	0	0	0	0	0	0	0
FAM150B	4	0	0	0	2	0	0	0	1	0	0	0	0	1	0	0	0	0
LOC104998217	4	0	2	0	0	0	0	0	0	0	0	0	0	0	0	0	1	1
ICOS	4	0	0	0	0	0	1	0	1	0	1	0	0	0	0	0	0	1
CNP	4	0	3	0	0	0	0	0	0	0	0	0	0	0	1	0	0	0
LOC104995374	4	0	0	0	1	1	0	1	1	0	0	0	0	0	0	0	0	0
HIPK1	4	0	2	0	1	0	0	1	0	0	0	0	0	0	0	0	0	0
LOC102270744	4	0	0	0	0	0	1	0	1	0	0	1	1	0	0	0	0	0
FXR1	4	0	0	1	0	0	0	0	0	0	0	0	1	1	0	0	0	1
LSM14A	4	0	4	0	0	0	0	0	0	0	0	0	0	0	0	0	0	0
CCDC69	4	0	4	0	0	0	0	0	0	0	0	0	0	0	0	0	0	0
PMEPA1	4	0	4	0	0	0	0	0	0	0	0	0	0	0	0	0	0	0
HCK	4	0	4	0	0	0	0	0	0	0	0	0	0	0	0	0	0	0
GPRC5B	4	0	0	0	0	0	1	0	0	0	0	1	0	0	1	0	1	0
NEDD8	4	0	1	0	0	0	0	1	1	0	0	0	1	0	0	0	0	0
ROM1	4	0	1	1	0	0	0	1	0	0	0	0	0	0	1	0	0	0
VPS28	4	0	2	0	0	0	0	0	0	0	1	1	0	0	0	0	0	0
IVNS1ABP	4	0	4	0	0	0	0	0	0	0	0	0	0	0	0	0	0	0
PLEKHO2	4	0	4	0	0	0	0	0	0	0	0	0	0	0	0	0	0	0
TTBK1	4	2	0	0	0	0	0	0	0	0	0	0	0	0	2	0	0	0
SMARCD2	4	0	4	0	0	0	0	0	0	0	0	0	0	0	0	0	0	0
GMIP	4	0	4	0	0	0	0	0	0	0	0	0	0	0	0	0	0	0
SF1	4	0	4	0	0	0	0	0	0	0	0	0	0	0	0	0	0	0
C5AR1	4	0	4	0	0	0	0	0	0	0	0	0	0	0	0	0	0	0
DDX39B	4	0	4	0	0	0	0	0	0	0	0	0	0	0	0	0	0	0
RNF208	4	0	0	1	0	0	0	1	1	0	0	0	0	0	1	0	0	0
PALM	4	0	2	0	1	0	0	0	0	0	0	0	0	0	0	0	1	0
BTF3	4	0	4	0	0	0	0	0	0	0	0	0	0	0	0	0	0	0
SF3A1	4	0	4	0	0	0	0	0	0	0	0	0	0	0	0	0	0	0
CD47	4	0	4	0	0	0	0	0	0	0	0	0	0	0	0	0	0	0
LOC104996894	4	0	2	0	1	0	0	1	0	0	0	0	0	0	0	0	0	0
DNAH1	4	0	0	2	0	0	0	2	0	0	0	0	0	0	0	0	0	0
PRPF8	4	0	4	0	0	0	0	0	0	0	0	0	0	0	0	0	0	0
XK	4	1	0	1	0	0	0	0	0	0	0	1	1	0	0	0	0	0
FGD3	4	0	4	0	0	0	0	0	0	0	0	0	0	0	0	0	0	0
LOC102409890	4	0	1	0	0	0	0	0	0	0	2	0	0	0	0	0	1	0
BASP1	4	0	2	0	0	0	0	1	0	0	0	0	0	0	1	0	0	0
FAM107B	4	0	4	0	0	0	0	0	0	0	0	0	0	0	0	0	0	0
GTF2A1	4	1	1	0	0	0	0	0	0	0	0	1	0	0	1	0	0	0
SLC5A6	4	0	0	0	1	0	0	0	1	0	1	0	0	0	0	0	0	1
MGAT3	4	1	0	0	0	0	0	0	1	0	0	0	0	0	1	0	0	1
POU2F2	4	0	3	0	0	0	0	0	0	0	1	0	0	0	0	0	0	0
VRK1	4	0	1	0	0	0	0	0	0	0	1	0	0	0	0	0	0	2
AQP9	4	0	0	1	0	2	0	1	0	0	0	0	0	0	0	0	0	0
ADCY5	4	1	0	0	0	0	1	0	0	0	1	1	0	0	0	0	0	0
PPFIBP2	4	0	1	0	0	0	0	0	1	0	0	2	0	0	0	0	0	0
GBF1	4	0	4	0	0	0	0	0	0	0	0	0	0	0	0	0	0	0
SLC9A8	4	0	0	1	0	0	0	0	1	0	1	0	0	0	0	0	0	1
RBM39	4	0	4	0	0	0	0	0	0	0	0	0	0	0	0	0	0	0
UBE2D2	4	0	4	0	0	0	0	0	0	0	0	0	0	0	0	0	0	0
MYOM3	4	0	0	0	0	0	0	1	0	0	0	2	1	0	0	0	0	0
MAPRE2	4	0	4	0	0	0	0	0	0	0	0	0	0	0	0	0	0	0
MTSS1L	4	1	0	0	1	0	0	0	0	0	0	0	0	0	1	0	0	1
RPS28	4	0	0	0	0	0	0	1	1	0	0	0	0	1	0	0	0	1
CAPN10	4	0	2	0	0	0	0	0	1	0	1	0	0	0	0	0	0	0
FAU	4	0	0	0	0	0	0	0	0	0	1	1	1	1	0	0	0	0
NAA50	4	0	1	0	0	0	0	1	0	0	0	1	1	0	0	0	0	0
ETS1	4	0	4	0	0	0	0	0	0	0	0	0	0	0	0	0	0	0
MYC	4	0	4	0	0	0	0	0	0	0	0	0	0	0	0	0	0	0
SPRYD3	4	1	2	0	0	0	0	0	0	0	0	0	0	0	1	0	0	0
RNF220	4	0	4	0	0	0	0	0	0	0	0	0	0	0	0	0	0	0
FNBP1	4	0	3	0	0	0	0	0	0	0	0	0	0	0	0	0	1	0
HNRNPH1	4	0	3	0	0	0	0	0	0	0	0	0	0	0	0	0	1	0
SLC7A7	4	0	1	0	0	0	0	0	1	0	1	0	0	0	0	0	0	1
DAGLB	4	0	4	0	0	0	0	0	0	0	0	0	0	0	0	0	0	0
RPS11	4	0	2	0	0	0	0	0	0	0	1	0	0	0	0	0	0	1
ULK2	4	0	0	0	0	0	0	1	1	0	0	0	0	0	1	0	0	1
GPM6A	4	1	0	0	1	0	0	0	0	0	0	0	0	0	1	0	0	1
IRAK3	4	0	1	0	0	2	0	0	1	0	0	0	0	0	0	0	0	0
ABLIM2	4	0	0	0	1	0	0	0	0	0	0	1	1	1	0	0	0	0
GATA3	4	0	4	0	0	0	0	0	0	0	0	0	0	0	0	0	0	0
LMTK3	4	1	0	0	0	0	0	0	1	0	0	0	0	1	0	0	0	1
CCT7	4	0	4	0	0	0	0	0	0	0	0	0	0	0	0	0	0	0
ZNRF3	4	0	1	0	1	1	0	1	0	0	0	0	0	0	0	0	0	0
SEPP1	4	0	2	0	0	2	0	0	0	0	0	0	0	0	0	0	0	0
FLNB	4	0	3	0	0	0	1	0	0	0	0	0	0	0	0	0	0	0
RPL26	4	0	3	0	0	0	0	0	1	0	0	0	0	0	0	0	0	0
FAIM3	4	0	1	0	0	0	0	0	0	0	1	0	0	0	0	0	1	1
PRC1	4	0	1	0	0	0	0	0	0	0	1	0	0	0	0	0	1	1
ITGB1	4	0	4	0	0	0	0	0	0	0	0	0	0	0	0	0	0	0
TSPAN17	4	0	4	0	0	0	0	0	0	0	0	0	0	0	0	0	0	0
PEBP1	4	0	4	0	0	0	0	0	0	0	0	0	0	0	0	0	0	0
FGR	4	0	4	0	0	0	0	0	0	0	0	0	0	0	0	0	0	0
EAF1	4	0	4	0	0	0	0	0	0	0	0	0	0	0	0	0	0	0
ACIN1	4	0	3	0	0	0	0	0	0	0	0	0	0	0	0	0	1	0
C1QB	4	0	1	0	0	1	0	0	0	0	2	0	0	0	0	0	0	0
LOC104984357	4	0	3	0	0	0	0	0	1	0	0	0	0	0	0	0	0	0
FTSJ3	4	1	0	0	0	1	0	0	1	0	0	0	0	0	0	0	1	0
LOC104997873	4	0	4	0	0	0	0	0	0	0	0	0	0	0	0	0	0	0
HNRNPR	4	0	4	0	0	0	0	0	0	0	0	0	0	0	0	0	0	0
KIF14	4	0	0	0	0	0	0	0	0	0	1	0	0	0	0	0	0	3
SH3BP1	4	0	4	0	0	0	0	0	0	0	0	0	0	0	0	0	0	0
ATP6V0B	4	0	2	0	0	0	0	1	1	0	0	0	0	0	0	0	0	0
USP2	4	0	0	0	0	0	0	0	0	0	0	1	2	0	0	1	0	0
CEBPB	4	0	0	1	0	0	0	1	0	0	0	0	0	0	1	0	0	1
ZNF469	4	0	0	0	2	0	0	0	0	0	0	0	0	1	1	0	0	0
FURIN	4	0	3	0	0	0	0	0	0	0	0	0	0	0	0	1	0	0
CERS2	4	0	4	0	0	0	0	0	0	0	0	0	0	0	0	0	0	0
EEF1G	4	0	4	0	0	0	0	0	0	0	0	0	0	0	0	0	0	0
SELL	4	0	4	0	0	0	0	0	0	0	0	0	0	0	0	0	0	0
UNC93B1	4	0	4	0	0	0	0	0	0	0	0	0	0	0	0	0	0	0
B4GALT1	4	0	4	0	0	0	0	0	0	0	0	0	0	0	0	0	0	0
CCDC130	4	0	1	1	0	0	0	1	0	0	0	0	0	0	0	0	1	0
STK38	4	0	4	0	0	0	0	0	0	0	0	0	0	0	0	0	0	0
CD5	4	0	4	0	0	0	0	0	0	0	0	0	0	0	0	0	0	0
STAT6	4	0	4	0	0	0	0	0	0	0	0	0	0	0	0	0	0	0
LOC105000677	4	0	4	0	0	0	0	0	0	0	0	0	0	0	0	0	0	0
SLC7A6OS	4	0	2	0	0	0	1	0	1	0	0	0	0	0	0	0	0	0
RPL13A	4	0	2	0	0	0	0	0	0	0	0	0	0	0	0	0	1	1
LRP1	4	0	3	0	1	0	0	0	0	0	0	0	0	0	0	0	0	0
ARPC5L	4	0	4	0	0	0	0	0	0	0	0	0	0	0	0	0	0	0
LOC104995477	4	0	1	0	0	0	0	0	0	0	1	0	0	0	0	0	1	1
GPR56	4	0	4	0	0	0	0	0	0	0	0	0	0	0	0	0	0	0
FAM204A	4	0	1	0	0	0	0	1	1	0	0	0	1	0	0	0	0	0
MAP2K2	4	0	4	0	0	0	0	0	0	0	0	0	0	0	0	0	0	0
NOC4L	4	1	1	0	0	0	0	0	0	0	0	0	1	0	1	0	0	0
GPSM3	4	0	4	0	0	0	0	0	0	0	0	0	0	0	0	0	0	0
SON	4	0	4	0	0	0	0	0	0	0	0	0	0	0	0	0	0	0
PBXIP1	4	0	3	0	1	0	0	0	0	0	0	0	0	0	0	0	0	0
PTMS	4	1	0	0	0	0	0	0	1	0	0	0	1	0	0	1	0	0
MTA2	4	0	4	0	0	0	0	0	0	0	0	0	0	0	0	0	0	0
GLUL	4	0	1	0	0	0	0	0	0	0	1	1	1	0	0	0	0	0
GYS1	4	0	4	0	0	0	0	0	0	0	0	0	0	0	0	0	0	0
TOMM34	4	0	4	0	0	0	0	0	0	0	0	0	0	0	0	0	0	0
RNF167	4	0	2	0	0	0	0	0	1	0	0	0	0	1	0	0	0	0
RGS14	4	0	4	0	0	0	0	0	0	0	0	0	0	0	0	0	0	0
SREBF2	4	0	4	0	0	0	0	0	0	0	0	0	0	0	0	0	0	0
HSP90AA1	4	0	3	0	0	0	0	1	0	0	0	0	0	0	0	0	0	0
LOC102396592	4	0	1	0	0	0	0	0	0	0	1	0	0	0	0	0	1	1
SCP2	4	0	4	0	0	0	0	0	0	0	0	0	0	0	0	0	0	0
RPS25	4	0	2	0	0	1	0	0	1	0	0	0	0	0	0	0	0	0
VANGL1	4	0	0	1	1	0	0	1	1	0	0	0	0	0	0	0	0	0
LOC102277444	4	1	0	0	0	0	0	0	1	0	1	0	0	0	0	0	0	1
KHSRP	3	0	3	0	0	0	0	0	0	0	0	0	0	0	0	0	0	0
PPP2R2C	3	1	0	0	0	0	0	0	0	0	0	1	0	0	1	0	0	0
TRAPPC8	3	0	0	0	0	0	0	0	1	0	0	0	1	0	1	0	0	0
HNRNPDL	3	0	2	0	0	0	0	0	0	0	0	0	0	0	0	0	1	0
MAX	3	0	3	0	0	0	0	0	0	0	0	0	0	0	0	0	0	0
GRAP2	3	0	3	0	0	0	0	0	0	0	0	0	0	0	0	0	0	0
TTN	3	0	0	0	0	0	0	0	0	0	0	0	3	0	0	0	0	0
LOC105001096	3	0	1	0	0	0	0	0	0	0	0	0	0	1	0	0	0	1
GATAD2B	3	0	3	0	0	0	0	0	0	0	0	0	0	0	0	0	0	0
COL4A5	3	0	0	0	1	0	0	1	1	0	0	0	0	0	0	0	0	0
RILPL2	3	0	3	0	0	0	0	0	0	0	0	0	0	0	0	0	0	0
KHK	3	0	2	0	0	1	0	0	0	0	0	0	0	0	0	0	0	0
ITGAL	3	0	3	0	0	0	0	0	0	0	0	0	0	0	0	0	0	0
UTP23	3	0	0	1	0	0	0	1	0	0	0	0	0	1	0	0	0	0
LOC104990386	3	0	1	0	0	0	0	0	0	0	1	1	0	0	0	0	0	0
TMEM156	3	0	3	0	0	0	0	0	0	0	0	0	0	0	0	0	0	0
SMEK1	3	0	3	0	0	0	0	0	0	0	0	0	0	0	0	0	0	0
LOC104992492	3	0	2	0	0	0	1	0	0	0	0	0	0	0	0	0	0	0
FGFR1OP	3	0	0	0	0	1	0	0	0	0	0	1	0	0	0	0	0	1
PIK3C2A	3	0	0	0	1	0	0	0	0	0	0	0	0	1	1	0	0	0
ACTR1A	3	0	3	0	0	0	0	0	0	0	0	0	0	0	0	0	0	0
SIDT2	3	0	3	0	0	0	0	0	0	0	0	0	0	0	0	0	0	0
SIX4	3	1	0	0	0	0	0	0	0	0	0	0	2	0	0	0	0	0
CD177	3	0	0	0	0	0	0	0	3	0	0	0	0	0	0	0	0	0
KDM6B	3	0	3	0	0	0	0	0	0	0	0	0	0	0	0	0	0	0
LOC105004904	3	0	1	0	0	0	0	0	0	0	1	0	0	0	0	0	0	1
RABGAP1L	3	0	3	0	0	0	0	0	0	0	0	0	0	0	0	0	0	0
ELK4	3	0	3	0	0	0	0	0	0	0	0	0	0	0	0	0	0	0
FAM122B	3	0	0	0	0	1	0	0	0	0	0	0	0	0	1	0	0	1
LOC102389307	3	0	0	0	1	0	0	1	0	0	0	0	0	1	0	0	0	0
ARGLU1	3	0	2	0	0	0	0	0	0	0	1	0	0	0	0	0	0	0
RASGRP2	3	0	3	0	0	0	0	0	0	0	0	0	0	0	0	0	0	0
ANKRD13A	3	0	3	0	0	0	0	0	0	0	0	0	0	0	0	0	0	0
TMBIM6	3	0	3	0	0	0	0	0	0	0	0	0	0	0	0	0	0	0
LOC104981419	3	0	2	0	0	0	0	0	0	0	1	0	0	0	0	0	0	0
TPM4	3	0	3	0	0	0	0	0	0	0	0	0	0	0	0	0	0	0
LOC104990716	3	0	0	0	0	0	0	0	0	0	0	0	3	0	0	0	0	0
PRDX1	3	0	3	0	0	0	0	0	0	0	0	0	0	0	0	0	0	0
NFYC	3	0	3	0	0	0	0	0	0	0	0	0	0	0	0	0	0	0
SMARCA4	3	0	3	0	0	0	0	0	0	0	0	0	0	0	0	0	0	0
FYB	3	0	2	0	0	0	0	0	0	0	1	0	0	0	0	0	0	0
SDCBP2	3	0	0	0	1	1	0	1	0	0	0	0	0	0	0	0	0	0
SATB1	3	0	3	0	0	0	0	0	0	0	0	0	0	0	0	0	0	0
TOR1B	3	0	2	0	0	0	0	1	0	0	0	0	0	0	0	0	0	0
RAC2	3	0	3	0	0	0	0	0	0	0	0	0	0	0	0	0	0	0
VCP	3	0	3	0	0	0	0	0	0	0	0	0	0	0	0	0	0	0
PBX2	3	0	3	0	0	0	0	0	0	0	0	0	0	0	0	0	0	0
PBX3	3	0	1	0	0	0	0	0	1	0	0	1	0	0	0	0	0	0
ADCY4	3	0	0	0	0	0	0	0	2	0	0	0	0	1	0	0	0	0
LOC104984319	3	0	3	0	0	0	0	0	0	0	0	0	0	0	0	0	0	0
LOC102273059	3	0	3	0	0	0	0	0	0	0	0	0	0	0	0	0	0	0
LAMP1	3	0	3	0	0	0	0	0	0	0	0	0	0	0	0	0	0	0
SRSF11	3	0	3	0	0	0	0	0	0	0	0	0	0	0	0	0	0	0
GPS2	3	0	3	0	0	0	0	0	0	0	0	0	0	0	0	0	0	0
CALM2	3	0	1	0	1	0	0	0	0	0	0	0	0	0	0	0	0	1
FCAR	3	0	1	0	0	0	0	0	0	0	2	0	0	0	0	0	0	0
TMEM260	3	0	2	0	0	0	0	0	0	0	0	0	0	1	0	0	0	0
CREB1	3	0	2	0	0	0	0	0	1	0	0	0	0	0	0	0	0	0
ORMDL3	3	0	3	0	0	0	0	0	0	0	0	0	0	0	0	0	0	0
ARCN1	3	0	3	0	0	0	0	0	0	0	0	0	0	0	0	0	0	0
AES	3	0	1	1	0	0	0	0	0	0	1	0	0	0	0	0	0	0
CSF2RA	3	0	0	0	1	0	0	0	0	0	1	0	0	0	0	0	0	1
IFNGR2	3	0	3	0	0	0	0	0	0	0	0	0	0	0	0	0	0	0
MFNG	3	0	3	0	0	0	0	0	0	0	0	0	0	0	0	0	0	0
SRSF5	3	0	2	0	0	0	0	0	0	0	0	0	0	1	0	0	0	0
SRSF2	3	0	3	0	0	0	0	0	0	0	0	0	0	0	0	0	0	0
LMO2	3	0	3	0	0	0	0	0	0	0	0	0	0	0	0	0	0	0
LOC104992722	3	0	1	0	0	0	0	0	0	0	1	0	0	0	0	0	1	0
PTPN7	3	0	1	0	0	0	0	0	0	0	1	0	0	0	0	0	1	0
ASUN	3	0	0	0	0	0	0	0	1	0	1	1	0	0	0	0	0	0
ATOX1	3	0	1	0	0	1	0	0	0	0	0	0	0	0	0	0	0	1
EIF4EBP2	3	0	3	0	0	0	0	0	0	0	0	0	0	0	0	0	0	0
RPS7	3	0	2	0	0	0	0	1	0	0	0	0	0	0	0	0	0	0
PPP1R18	3	0	3	0	0	0	0	0	0	0	0	0	0	0	0	0	0	0
DEF8	3	0	1	0	0	0	0	0	1	0	0	0	0	0	0	0	1	0
LOC102402060	3	0	1	0	0	0	0	0	0	0	1	0	0	0	0	0	0	1
LGALS9	3	0	3	0	0	0	0	0	0	0	0	0	0	0	0	0	0	0
AGPAT1	3	0	3	0	0	0	0	0	0	0	0	0	0	0	0	0	0	0
ASAP2	3	1	0	0	0	0	0	0	0	0	1	0	0	0	0	0	0	1
EYA4	3	0	0	0	0	0	0	0	0	0	0	1	1	0	1	0	0	0
LOC104983872	3	0	2	0	0	0	0	0	0	0	1	0	0	0	0	0	0	0
ZFAND6	3	0	2	0	0	0	0	0	0	0	0	0	1	0	0	0	0	0
SLC34A3	3	0	0	1	0	0	0	2	0	0	0	0	0	0	0	0	0	0
ARHGAP25	3	0	3	0	0	0	0	0	0	0	0	0	0	0	0	0	0	0
EIF4G1	3	0	3	0	0	0	0	0	0	0	0	0	0	0	0	0	0	0
TBRG4	3	0	0	0	1	0	0	0	1	0	1	0	0	0	0	0	0	0
TRIM35	3	0	3	0	0	0	0	0	0	0	0	0	0	0	0	0	0	0
LUC7L	3	0	3	0	0	0	0	0	0	0	0	0	0	0	0	0	0	0
ARPC3	3	0	3	0	0	0	0	0	0	0	0	0	0	0	0	0	0	0
RHOC	3	0	0	0	0	0	0	1	1	0	0	0	1	0	0	0	0	0
RHOB	3	0	3	0	0	0	0	0	0	0	0	0	0	0	0	0	0	0
PSME1	3	0	3	0	0	0	0	0	0	0	0	0	0	0	0	0	0	0
PLSCR3	3	0	3	0	0	0	0	0	0	0	0	0	0	0	0	0	0	0
ITM2B	3	0	3	0	0	0	0	0	0	0	0	0	0	0	0	0	0	0
RASSF1	3	0	1	0	0	0	0	1	0	0	0	0	0	0	0	0	0	1
RAP2B	3	0	3	0	0	0	0	0	0	0	0	0	0	0	0	0	0	0
LOC104993857	3	0	3	0	0	0	0	0	0	0	0	0	0	0	0	0	0	0
GGA2	3	0	2	0	1	0	0	0	0	0	0	0	0	0	0	0	0	0
PDZRN4	3	1	0	0	0	0	1	0	1	0	0	0	0	0	0	0	0	0
RPL4	3	0	3	0	0	0	0	0	0	0	0	0	0	0	0	0	0	0
PSMB7	3	0	3	0	0	0	0	0	0	0	0	0	0	0	0	0	0	0
PRPF19	3	0	3	0	0	0	0	0	0	0	0	0	0	0	0	0	0	0
RPL18A	3	0	3	0	0	0	0	0	0	0	0	0	0	0	0	0	0	0
RPL30	3	0	3	0	0	0	0	0	0	0	0	0	0	0	0	0	0	0
SDHB	3	0	3	0	0	0	0	0	0	0	0	0	0	0	0	0	0	0
ATXN7L3	3	0	3	0	0	0	0	0	0	0	0	0	0	0	0	0	0	0
STK4	3	0	3	0	0	0	0	0	0	0	0	0	0	0	0	0	0	0
TUBE1	3	0	0	0	0	0	1	0	0	0	0	0	0	0	0	0	1	1
HSP90B1	3	0	3	0	0	0	0	0	0	0	0	0	0	0	0	0	0	0
IFNGR1	3	0	3	0	0	0	0	0	0	0	0	0	0	0	0	0	0	0
MYL9	3	0	1	0	0	0	2	0	0	0	0	0	0	0	0	0	0	0
LOC105005218	3	0	3	0	0	0	0	0	0	0	0	0	0	0	0	0	0	0
NR1H2	3	0	3	0	0	0	0	0	0	0	0	0	0	0	0	0	0	0
TBC1D2B	3	0	1	0	0	0	0	0	1	0	1	0	0	0	0	0	0	0
LOC102282253	3	0	3	0	0	0	0	0	0	0	0	0	0	0	0	0	0	0
BSG	3	0	3	0	0	0	0	0	0	0	0	0	0	0	0	0	0	0
LOC104987348	3	1	0	0	0	0	0	0	0	0	1	0	0	0	0	0	0	1
SCARF2	3	0	0	0	0	0	0	0	1	0	1	0	0	0	0	0	0	1
AK1	3	0	0	0	0	0	0	0	1	0	0	0	2	0	0	0	0	0
ABTB1	3	0	3	0	0	0	0	0	0	0	0	0	0	0	0	0	0	0
GJB1	3	0	0	0	0	1	0	0	0	0	0	0	0	0	1	0	0	1
TRA2A	3	0	3	0	0	0	0	0	0	0	0	0	0	0	0	0	0	0
INPP5B	3	0	3	0	0	0	0	0	0	0	0	0	0	0	0	0	0	0
LOC104986987	3	0	3	0	0	0	0	0	0	0	0	0	0	0	0	0	0	0
NCL	3	0	3	0	0	0	0	0	0	0	0	0	0	0	0	0	0	0
PPP3CB	3	1	0	0	0	0	0	0	0	0	0	0	2	0	0	0	0	0
LOC102408277	3	0	0	0	0	0	1	0	0	0	0	0	0	0	0	0	0	2
UHMK1	3	0	3	0	0	0	0	0	0	0	0	0	0	0	0	0	0	0
NCF4	3	0	3	0	0	0	0	0	0	0	0	0	0	0	0	0	0	0
EIF3F	3	0	3	0	0	0	0	0	0	0	0	0	0	0	0	0	0	0
NMT1	3	0	3	0	0	0	0	0	0	0	0	0	0	0	0	0	0	0
PTGES3	3	0	3	0	0	0	0	0	0	0	0	0	0	0	0	0	0	0
LOC104981298	3	0	0	0	1	0	0	0	0	0	0	1	0	0	0	0	0	1
EVI2B	3	0	3	0	0	0	0	0	0	0	0	0	0	0	0	0	0	0
SCYL1	3	0	3	0	0	0	0	0	0	0	0	0	0	0	0	0	0	0
GIMAP5	3	0	3	0	0	0	0	0	0	0	0	0	0	0	0	0	0	0
IL6R	3	0	3	0	0	0	0	0	0	0	0	0	0	0	0	0	0	0
ENO3	3	0	0	0	0	0	0	0	0	0	0	0	3	0	0	0	0	0
CITED2	3	0	3	0	0	0	0	0	0	0	0	0	0	0	0	0	0	0
RNF19B	3	0	3	0	0	0	0	0	0	0	0	0	0	0	0	0	0	0
FAM65B	3	0	3	0	0	0	0	0	0	0	0	0	0	0	0	0	0	0
MUC3A	3	0	0	0	0	0	0	1	0	0	0	0	0	0	0	0	0	2
INPPL1	3	0	2	0	0	0	0	0	0	0	0	1	0	0	0	0	0	0
ARHGDIB	3	0	3	0	0	0	0	0	0	0	0	0	0	0	0	0	0	0
GULP1	3	0	0	0	1	0	0	0	1	0	0	0	0	0	0	0	0	1
ACTG1	3	0	3	0	0	0	0	0	0	0	0	0	0	0	0	0	0	0
TPI1	3	0	3	0	0	0	0	0	0	0	0	0	0	0	0	0	0	0
PRR5	3	0	3	0	0	0	0	0	0	0	0	0	0	0	0	0	0	0
CTSH	3	0	3	0	0	0	0	0	0	0	0	0	0	0	0	0	0	0
FAM131B	3	1	0	0	1	0	0	0	0	0	0	0	0	0	1	0	0	0
RPL12	3	0	2	0	0	0	0	0	0	0	0	0	0	0	0	0	0	1
DZIP3	3	1	0	0	1	0	0	0	0	0	0	0	0	0	1	0	0	0
INCA1	3	0	0	0	1	0	0	0	0	0	0	2	0	0	0	0	0	0
PGK1	3	0	3	0	0	0	0	0	0	0	0	0	0	0	0	0	0	0
MATR3	3	0	3	0	0	0	0	0	0	0	0	0	0	0	0	0	0	0
GLYR1	3	0	3	0	0	0	0	0	0	0	0	0	0	0	0	0	0	0
LOC104993220	3	1	0	0	1	0	0	0	0	0	0	0	0	0	0	0	1	0
VGF	3	1	1	0	0	0	0	1	0	0	0	0	0	0	0	0	0	0
CCM2	3	0	3	0	0	0	0	0	0	0	0	0	0	0	0	0	0	0
UBE2H	3	0	3	0	0	0	0	0	0	0	0	0	0	0	0	0	0	0
NAA10	3	0	0	0	0	0	0	0	0	0	1	0	0	0	1	0	0	1
UBE2B	3	0	3	0	0	0	0	0	0	0	0	0	0	0	0	0	0	0
NRROS	3	0	1	0	0	0	0	0	0	0	1	0	0	0	0	0	1	0
ZBTB4	3	0	3	0	0	0	0	0	0	0	0	0	0	0	0	0	0	0
TOP3B	3	0	1	0	1	0	0	0	0	0	0	0	0	0	0	0	1	0
LMBR1L	3	0	3	0	0	0	0	0	0	0	0	0	0	0	0	0	0	0
LOC104986429	3	0	3	0	0	0	0	0	0	0	0	0	0	0	0	0	0	0
BIRC3	3	0	3	0	0	0	0	0	0	0	0	0	0	0	0	0	0	0
OXR1	3	1	0	0	0	0	0	0	1	0	0	0	0	0	0	0	0	1
ANKRD11	3	0	3	0	0	0	0	0	0	0	0	0	0	0	0	0	0	0
KLF12	3	0	1	0	0	1	0	0	0	0	0	0	0	0	0	0	1	0
HDAC1	3	0	3	0	0	0	0	0	0	0	0	0	0	0	0	0	0	0
ILF3	3	0	3	0	0	0	0	0	0	0	0	0	0	0	0	0	0	0
M6PR	3	0	3	0	0	0	0	0	0	0	0	0	0	0	0	0	0	0
LOC104992672	3	0	0	0	0	1	0	0	0	0	1	0	0	0	0	0	1	0
CCDC88C	3	0	3	0	0	0	0	0	0	0	0	0	0	0	0	0	0	0
DDX31	3	0	3	0	0	0	0	0	0	0	0	0	0	0	0	0	0	0
LY9	3	0	3	0	0	0	0	0	0	0	0	0	0	0	0	0	0	0
INADL	3	0	0	0	0	0	0	0	1	0	0	0	0	1	0	0	0	1
ZNF213	3	0	0	0	0	0	0	1	0	0	1	0	0	1	0	0	0	0
TOMM22	3	0	3	0	0	0	0	0	0	0	0	0	0	0	0	0	0	0
GLIPR2	3	0	3	0	0	0	0	0	0	0	0	0	0	0	0	0	0	0
PIM1	3	0	3	0	0	0	0	0	0	0	0	0	0	0	0	0	0	0
UBXN1	3	0	3	0	0	0	0	0	0	0	0	0	0	0	0	0	0	0
PLEKHA2	3	0	3	0	0	0	0	0	0	0	0	0	0	0	0	0	0	0
SH2D7	3	0	0	0	1	0	0	0	0	0	0	0	0	0	0	0	0	2
HNRNPA3	3	0	3	0	0	0	0	0	0	0	0	0	0	0	0	0	0	0
TNFAIP8	3	0	2	0	0	0	0	0	0	0	0	0	0	1	0	0	0	0
LOC102285450	3	0	1	0	0	0	0	0	0	0	0	0	0	0	0	0	1	1
BAIAP2	3	0	0	0	1	0	0	0	1	0	0	0	0	0	0	0	1	0
NRBP1	3	0	3	0	0	0	0	0	0	0	0	0	0	0	0	0	0	0
LOC105005075	3	0	1	0	0	0	0	0	1	0	0	0	0	0	0	0	0	1
DUSP1	3	0	3	0	0	0	0	0	0	0	0	0	0	0	0	0	0	0
LOC104980368	3	0	3	0	0	0	0	0	0	0	0	0	0	0	0	0	0	0
ADAM19	3	0	3	0	0	0	0	0	0	0	0	0	0	0	0	0	0	0
SLC38A10	3	0	3	0	0	0	0	0	0	0	0	0	0	0	0	0	0	0
SBNO2	3	0	3	0	0	0	0	0	0	0	0	0	0	0	0	0	0	0
ZBTB45	3	0	1	1	0	0	0	0	0	0	1	0	0	0	0	0	0	0
ZDHHC11	3	0	0	2	0	0	0	1	0	0	0	0	0	0	0	0	0	0
TYK2	3	0	3	0	0	0	0	0	0	0	0	0	0	0	0	0	0	0
QSOX1	3	0	2	0	0	0	0	0	0	0	0	0	0	0	0	0	0	1
PKHD1L1	3	0	0	0	0	0	0	2	0	0	0	0	0	0	0	0	0	1
PPP1R1A	3	0	0	0	0	0	0	0	0	0	0	1	0	0	1	0	0	1
NF1	3	0	0	0	0	0	1	0	1	0	0	0	0	0	0	0	1	0
TMEM123	3	0	2	0	0	1	0	0	0	0	0	0	0	0	0	0	0	0
PLN	3	0	0	0	0	0	1	0	1	0	0	1	0	0	0	0	0	0
PTGER4	3	0	3	0	0	0	0	0	0	0	0	0	0	0	0	0	0	0
FLOT2	3	0	2	0	0	1	0	0	0	0	0	0	0	0	0	0	0	0
VWF	3	0	1	0	1	0	0	0	0	0	0	0	0	0	0	1	0	0
ATXN1	3	0	0	0	0	1	0	0	0	0	0	0	0	0	0	0	1	1
STIM1	3	0	3	0	0	0	0	0	0	0	0	0	0	0	0	0	0	0
LOC102395654	3	0	2	0	0	1	0	0	0	0	0	0	0	0	0	0	0	0
IFI44L	3	1	0	1	0	0	0	1	0	0	0	0	0	0	0	0	0	0
LAPTM4A	3	0	3	0	0	0	0	0	0	0	0	0	0	0	0	0	0	0
BAP1	3	0	0	1	0	0	0	0	0	0	0	0	0	1	0	1	0	0
PGD	3	0	3	0	0	0	0	0	0	0	0	0	0	0	0	0	0	0
TLDC1	3	0	2	0	0	0	0	1	0	0	0	0	0	0	0	0	0	0
QRICH1	3	0	3	0	0	0	0	0	0	0	0	0	0	0	0	0	0	0
LGALS3BP	3	0	3	0	0	0	0	0	0	0	0	0	0	0	0	0	0	0
CLPTM1L	3	0	3	0	0	0	0	0	0	0	0	0	0	0	0	0	0	0
FUT7	3	0	2	0	0	0	0	0	0	0	1	0	0	0	0	0	0	0
TMC6	3	0	3	0	0	0	0	0	0	0	0	0	0	0	0	0	0	0
LDB3	3	0	0	0	0	0	0	0	0	0	0	2	1	0	0	0	0	0
CENPV	3	0	1	0	0	0	0	0	1	0	0	0	0	1	0	0	0	0
PAFAH1B1	3	0	3	0	0	0	0	0	0	0	0	0	0	0	0	0	0	0
LOC104995210	3	1	0	0	0	0	0	0	0	0	1	0	0	0	1	0	0	0
CYSLTR2	3	0	1	0	0	0	0	0	1	0	0	0	0	0	0	0	0	1
B3GNTL1	3	0	1	1	0	0	0	1	0	0	0	0	0	0	0	0	0	0
SUPT6H	3	0	3	0	0	0	0	0	0	0	0	0	0	0	0	0	0	0
CSF1R	3	0	3	0	0	0	0	0	0	0	0	0	0	0	0	0	0	0
CERCAM	3	1	0	0	0	0	0	1	0	0	0	0	0	0	1	0	0	0
CNNM4	3	0	1	0	0	0	1	0	0	0	0	0	0	0	0	0	1	0
RSRC2	3	0	3	0	0	0	0	0	0	0	0	0	0	0	0	0	0	0
TRAM1	3	0	3	0	0	0	0	0	0	0	0	0	0	0	0	0	0	0
MYO9B	3	0	3	0	0	0	0	0	0	0	0	0	0	0	0	0	0	0
PHF12	3	0	3	0	0	0	0	0	0	0	0	0	0	0	0	0	0	0
LOC105005296	3	0	0	0	0	0	0	1	1	0	0	0	0	0	0	0	0	1
PHF19	3	0	0	0	0	0	0	0	0	0	2	0	0	0	0	0	1	0
LOC104980029	3	0	3	0	0	0	0	0	0	0	0	0	0	0	0	0	0	0
ZBTB1	3	0	1	0	0	0	0	0	1	0	1	0	0	0	0	0	0	0
LOC104989714	3	0	2	0	0	0	0	0	0	0	1	0	0	0	0	0	0	0
TCF20	3	0	3	0	0	0	0	0	0	0	0	0	0	0	0	0	0	0
ABI3	3	0	3	0	0	0	0	0	0	0	0	0	0	0	0	0	0	0
CSTF3	3	0	0	0	0	0	0	1	0	0	0	1	0	1	0	0	0	0
CUL4A	3	0	3	0	0	0	0	0	0	0	0	0	0	0	0	0	0	0
RAB4B	3	0	1	0	0	0	0	1	0	0	0	0	0	0	0	0	1	0
PCCA	3	0	1	0	0	0	0	0	0	0	0	0	0	0	0	0	2	0
LOC104990312	3	0	3	0	0	0	0	0	0	0	0	0	0	0	0	0	0	0
FAM50A	3	0	3	0	0	0	0	0	0	0	0	0	0	0	0	0	0	0
IRF2BP2	3	0	3	0	0	0	0	0	0	0	0	0	0	0	0	0	0	0
IRF2BP1	3	0	1	0	0	0	0	0	0	0	1	0	1	0	0	0	0	0
MAPRE1	3	0	1	0	0	0	0	0	0	0	0	0	0	1	1	0	0	0
MED28	3	0	2	0	0	0	1	0	0	0	0	0	0	0	0	0	0	0
APBB1IP	3	0	3	0	0	0	0	0	0	0	0	0	0	0	0	0	0	0
KIF26B	3	0	0	0	0	0	0	1	1	0	0	1	0	0	0	0	0	0
UBAP2L	3	0	3	0	0	0	0	0	0	0	0	0	0	0	0	0	0	0
NDNL2	3	0	3	0	0	0	0	0	0	0	0	0	0	0	0	0	0	0
PHRF1	3	0	3	0	0	0	0	0	0	0	0	0	0	0	0	0	0	0
MYOM2	3	0	0	0	0	0	0	0	0	0	0	1	2	0	0	0	0	0
CYTH4	3	0	3	0	0	0	0	0	0	0	0	0	0	0	0	0	0	0
GNB2L1	3	0	2	0	0	0	0	0	0	0	0	0	0	0	0	0	0	1
LOC102403493	3	0	0	0	0	0	0	0	0	0	1	0	0	0	0	0	1	1
FTL	3	1	1	0	0	1	0	0	0	0	0	0	0	0	0	0	0	0
NT5DC1	3	0	0	0	0	1	0	0	0	0	0	0	0	0	0	0	1	1
HMGXB3	3	0	1	0	0	0	1	0	0	0	0	0	0	0	0	0	1	0
MLLT6	3	0	3	0	0	0	0	0	0	0	0	0	0	0	0	0	0	0
HK3	3	0	3	0	0	0	0	0	0	0	0	0	0	0	0	0	0	0
DMXL2	3	1	0	0	0	0	0	1	0	0	0	0	0	0	1	0	0	0
TMBIM4	3	0	3	0	0	0	0	0	0	0	0	0	0	0	0	0	0	0
MIDN	3	0	3	0	0	0	0	0	0	0	0	0	0	0	0	0	0	0
FYN	3	0	3	0	0	0	0	0	0	0	0	0	0	0	0	0	0	0
CDX2	3	0	0	0	0	0	0	0	0	0	0	0	0	0	0	0	0	3
AKT2	3	0	2	0	0	1	0	0	0	0	0	0	0	0	0	0	0	0
S100A10	3	0	3	0	0	0	0	0	0	0	0	0	0	0	0	0	0	0
LITAF	3	0	3	0	0	0	0	0	0	0	0	0	0	0	0	0	0	0
LOC104994580	3	0	1	0	0	1	0	0	0	0	0	0	0	0	0	1	0	0
HYAL1	3	0	0	0	0	0	0	1	0	0	1	1	0	0	0	0	0	0
DES	3	0	0	0	0	0	2	0	0	0	0	0	1	0	0	0	0	0
LOC104988452	3	0	3	0	0	0	0	0	0	0	0	0	0	0	0	0	0	0
UBAP1	3	0	2	0	0	0	0	0	0	0	0	0	0	1	0	0	0	0
SIRT2	3	0	2	0	0	0	0	0	0	0	0	0	0	0	1	0	0	0
ACE	3	0	0	0	0	0	1	0	1	0	0	0	0	0	0	0	0	1
ZNF219	3	0	0	1	0	0	1	0	0	0	0	0	0	0	0	0	0	1
SYNE1	3	0	3	0	0	0	0	0	0	0	0	0	0	0	0	0	0	0
TNFRSF13C	3	0	1	0	0	0	0	0	0	0	1	0	0	0	0	0	1	0
PAIP2	3	0	2	0	0	0	0	0	1	0	0	0	0	0	0	0	0	0
RIN3	3	0	1	0	0	0	0	1	0	0	1	0	0	0	0	0	0	0
RIN2	3	0	0	0	0	1	1	0	0	0	0	0	0	0	1	0	0	0
RPS16	3	0	3	0	0	0	0	0	0	0	0	0	0	0	0	0	0	0
RPS14	3	0	1	0	1	0	0	0	0	0	0	0	0	0	0	0	0	1
ZFPL1	3	0	1	0	0	0	0	0	0	0	1	0	1	0	0	0	0	0
RASA3	3	0	3	0	0	0	0	0	0	0	0	0	0	0	0	0	0	0
DAZAP2	3	0	3	0	0	0	0	0	0	0	0	0	0	0	0	0	0	0
PRPF38B	3	0	3	0	0	0	0	0	0	0	0	0	0	0	0	0	0	0
PTPRE	3	0	2	0	0	0	0	0	0	0	1	0	0	0	0	0	0	0
2015-09-07	3	0	3	0	0	0	0	0	0	0	0	0	0	0	0	0	0	0
PTPRJ	3	0	2	0	0	0	0	0	0	0	0	0	0	0	0	0	0	1
LOC102398597	3	0	2	0	0	0	0	0	1	0	0	0	0	0	0	0	0	0
NAPSA	3	0	3	0	0	0	0	0	0	0	0	0	0	0	0	0	0	0
DCN	3	0	0	0	0	0	0	0	1	0	0	0	0	2	0	0	0	0
DCTN4	3	0	0	0	1	0	0	0	0	0	0	1	0	0	0	0	1	0
MVP	3	0	3	0	0	0	0	0	0	0	0	0	0	0	0	0	0	0
PLCL2	3	0	3	0	0	0	0	0	0	0	0	0	0	0	0	0	0	0
LOC104981086	3	0	3	0	0	0	0	0	0	0	0	0	0	0	0	0	0	0
QKI	3	0	1	0	0	0	0	0	0	0	0	1	0	0	1	0	0	0
SF3B3	3	0	3	0	0	0	0	0	0	0	0	0	0	0	0	0	0	0
RAN	3	0	2	0	0	0	0	0	1	0	0	0	0	0	0	0	0	0
ARID1B	3	1	0	0	0	0	0	0	1	0	0	0	1	0	0	0	0	0
YIPF3	3	0	3	0	0	0	0	0	0	0	0	0	0	0	0	0	0	0
YIPF4	3	0	1	0	0	0	0	0	1	0	0	0	0	0	0	0	0	1
RPL27A	3	0	2	0	0	0	0	0	0	0	0	0	0	0	0	0	0	1
ITGB7	3	0	3	0	0	0	0	0	0	0	0	0	0	0	0	0	0	0
CNPPD1	3	0	3	0	0	0	0	0	0	0	0	0	0	0	0	0	0	0
CSK	3	0	3	0	0	0	0	0	0	0	0	0	0	0	0	0	0	0
IBTK	3	0	3	0	0	0	0	0	0	0	0	0	0	0	0	0	0	0
EIF4H	3	0	3	0	0	0	0	0	0	0	0	0	0	0	0	0	0	0
IRF5	3	0	3	0	0	0	0	0	0	0	0	0	0	0	0	0	0	0
IRF9	3	0	3	0	0	0	0	0	0	0	0	0	0	0	0	0	0	0
EFNB2	3	1	0	0	0	0	0	0	1	0	0	0	0	0	0	0	0	1
FABP5	3	0	1	1	0	0	0	1	0	0	0	0	0	0	0	0	0	0
PNRC1	3	0	3	0	0	0	0	0	0	0	0	0	0	0	0	0	0	0
RAB1A	3	0	3	0	0	0	0	0	0	0	0	0	0	0	0	0	0	0
GAPDH	3	0	3	0	0	0	0	0	0	0	0	0	0	0	0	0	0	0
KIF1C	3	0	0	0	0	0	0	1	0	0	0	1	1	0	0	0	0	0
ZFP36	3	0	3	0	0	0	0	0	0	0	0	0	0	0	0	0	0	0
MED16	3	0	1	0	0	0	0	0	0	0	0	0	0	0	0	0	1	1
TMEM248	3	0	0	0	0	0	0	1	0	0	1	0	0	0	0	0	0	1
PSME2	3	0	3	0	0	0	0	0	0	0	0	0	0	0	0	0	0	0
PILRA	3	0	3	0	0	0	0	0	0	0	0	0	0	0	0	0	0	0
SSR2	3	0	2	0	0	0	0	1	0	0	0	0	0	0	0	0	0	0
SSR3	3	0	0	0	0	0	0	0	0	0	0	0	0	1	0	1	0	1
LOC104999076	3	0	3	0	0	0	0	0	0	0	0	0	0	0	0	0	0	0
PA2G4	3	0	3	0	0	0	0	0	0	0	0	0	0	0	0	0	0	0
LOC102390900	3	0	0	1	0	0	0	2	0	0	0	0	0	0	0	0	0	0
LOC102407529	3	0	1	0	0	0	0	0	0	0	1	0	0	0	0	0	1	0
CTXN1	3	1	0	1	0	0	0	1	0	0	0	0	0	0	0	0	0	0
EIF5A	3	0	3	0	0	0	0	0	0	0	0	0	0	0	0	0	0	0
LOC105003876	3	0	1	0	1	0	0	0	0	0	0	0	0	0	0	0	0	1
LOC102400364	3	0	0	0	0	0	0	0	1	0	0	0	0	0	0	0	1	1
CORO2B	3	0	0	1	0	0	1	0	0	0	1	0	0	0	0	0	0	0
TNFRSF1A	3	0	3	0	0	0	0	0	0	0	0	0	0	0	0	0	0	0
CCR2	3	0	3	0	0	0	0	0	0	0	0	0	0	0	0	0	0	0
CTDSP2	3	0	3	0	0	0	0	0	0	0	0	0	0	0	0	0	0	0
ANG	3	0	2	0	0	1	0	0	0	0	0	0	0	0	0	0	0	0
CDH13	3	0	0	0	0	0	0	0	1	0	0	1	1	0	0	0	0	0
CREG2	3	2	0	1	0	0	0	0	0	0	0	0	0	0	0	0	0	0
BIN2	3	0	3	0	0	0	0	0	0	0	0	0	0	0	0	0	0	0
LOC102402059	3	0	3	0	0	0	0	0	0	0	0	0	0	0	0	0	0	0
PRAF2	3	0	3	0	0	0	0	0	0	0	0	0	0	0	0	0	0	0
CSNK1E	3	0	0	0	1	0	0	0	0	0	1	0	0	1	0	0	0	0
SCAMP2	3	0	3	0	0	0	0	0	0	0	0	0	0	0	0	0	0	0
VAT1	3	0	3	0	0	0	0	0	0	0	0	0	0	0	0	0	0	0
TSPAN3	3	0	1	0	0	0	0	0	1	0	0	0	0	0	0	0	0	1
LOC104986001	3	0	3	0	0	0	0	0	0	0	0	0	0	0	0	0	0	0
XRN2	3	0	3	0	0	0	0	0	0	0	0	0	0	0	0	0	0	0
KDM5B	3	0	1	0	0	0	0	1	1	0	0	0	0	0	0	0	0	0
CS	3	0	3	0	0	0	0	0	0	0	0	0	0	0	0	0	0	0
EP300	3	0	3	0	0	0	0	0	0	0	0	0	0	0	0	0	0	0
LOC102267769	3	0	0	0	0	0	0	0	0	0	0	0	0	0	1	0	1	1
TAF8	3	0	0	0	0	0	0	0	0	0	1	0	0	0	1	0	1	0
LOC102279846	3	0	1	0	0	0	1	0	0	0	0	0	0	0	0	0	1	0
LOC104994634	3	0	3	0	0	0	0	0	0	0	0	0	0	0	0	0	0	0
PGPEP1	3	0	3	0	0	0	0	0	0	0	0	0	0	0	0	0	0	0
KARS	3	0	3	0	0	0	0	0	0	0	0	0	0	0	0	0	0	0
CD55	3	0	2	0	0	0	0	1	0	0	0	0	0	0	0	0	0	0
ELF2	3	0	1	0	1	0	0	0	0	0	0	0	0	0	0	0	0	1
LOC105001412	3	0	1	0	0	0	0	1	1	0	0	0	0	0	0	0	0	0
LOC104985970	3	0	0	0	0	0	1	1	0	0	0	0	0	0	0	0	1	0
LDHB	3	0	1	0	0	0	0	0	0	0	0	1	0	0	0	0	1	0
PDGFA	3	0	0	0	0	0	0	1	1	0	0	0	1	0	0	0	0	0
ORC4	3	0	1	0	0	0	0	0	0	0	0	1	0	1	0	0	0	0
ACAP1	3	0	3	0	0	0	0	0	0	0	0	0	0	0	0	0	0	0
NFIC	3	0	1	0	0	0	0	0	0	0	0	0	1	1	0	0	0	0
PLEKHG6	3	0	0	0	0	1	0	0	1	0	0	0	0	0	0	0	0	1
UBE2Q1	2	0	2	0	0	0	0	0	0	0	0	0	0	0	0	0	0	0
RNF10	2	0	2	0	0	0	0	0	0	0	0	0	0	0	0	0	0	0
MKL1	2	0	2	0	0	0	0	0	0	0	0	0	0	0	0	0	0	0
ATPIF1	2	0	2	0	0	0	0	0	0	0	0	0	0	0	0	0	0	0
ASS1	2	0	1	0	0	1	0	0	0	0	0	0	0	0	0	0	0	0
ZSWIM3	2	0	0	1	0	0	0	1	0	0	0	0	0	0	0	0	0	0
TCOF1	2	0	0	0	0	0	0	0	0	0	0	0	0	0	0	0	1	1
MUC4	2	0	0	0	0	0	0	0	2	0	0	0	0	0	0	0	0	0
PARP12	2	0	2	0	0	0	0	0	0	0	0	0	0	0	0	0	0	0
LOC104985031	2	0	2	0	0	0	0	0	0	0	0	0	0	0	0	0	0	0
LOC102270069	2	0	0	0	2	0	0	0	0	0	0	0	0	0	0	0	0	0
ATP2A2	2	0	0	0	0	0	0	0	0	0	0	1	1	0	0	0	0	0
GRN	2	0	2	0	0	0	0	0	0	0	0	0	0	0	0	0	0	0
ZEB2	2	0	2	0	0	0	0	0	0	0	0	0	0	0	0	0	0	0
LOC105002504	2	0	0	0	0	0	0	0	1	0	0	0	0	0	0	0	1	0
GDAP2	2	0	0	0	0	0	0	0	1	0	0	0	0	0	0	0	1	0
ARF1	2	0	2	0	0	0	0	0	0	0	0	0	0	0	0	0	0	0
GALNT1	2	0	2	0	0	0	0	0	0	0	0	0	0	0	0	0	0	0
LOC102391891	2	0	1	0	0	0	0	0	0	0	0	0	0	0	0	0	1	0
NIPSNAP1	2	0	1	0	0	1	0	0	0	0	0	0	0	0	0	0	0	0
ATP1A3	2	1	0	0	0	0	0	0	0	0	0	0	0	0	1	0	0	0
HMGB2	2	0	2	0	0	0	0	0	0	0	0	0	0	0	0	0	0	0
HMGB1	2	0	2	0	0	0	0	0	0	0	0	0	0	0	0	0	0	0
LOC104979852	2	0	0	0	0	0	1	0	0	0	0	0	0	0	0	0	0	1
IRAK1	2	0	2	0	0	0	0	0	0	0	0	0	0	0	0	0	0	0
CLIP1	2	0	0	0	0	0	0	0	1	0	1	0	0	0	0	0	0	0
SP1	2	0	2	0	0	0	0	0	0	0	0	0	0	0	0	0	0	0
GFAP	2	1	0	0	0	0	0	0	0	0	0	0	0	0	1	0	0	0
LOC104993943	2	0	2	0	0	0	0	0	0	0	0	0	0	0	0	0	0	0
THAP7	2	0	0	0	1	0	0	0	0	0	0	0	0	0	0	0	0	1
CFB	2	0	0	0	0	2	0	0	0	0	0	0	0	0	0	0	0	0
LOC104984099	2	0	2	0	0	0	0	0	0	0	0	0	0	0	0	0	0	0
EWSR1	2	0	2	0	0	0	0	0	0	0	0	0	0	0	0	0	0	0
LOC102270937	2	0	1	0	0	0	0	0	0	0	0	0	0	0	0	0	1	0
CDO1	2	0	0	0	0	1	0	1	0	0	0	0	0	0	0	0	0	0
CHI3L2	2	0	0	0	0	0	0	0	0	0	1	0	0	0	0	0	1	0
PRPF6	2	0	2	0	0	0	0	0	0	0	0	0	0	0	0	0	0	0
RELA	2	0	2	0	0	0	0	0	0	0	0	0	0	0	0	0	0	0
KNDC1	2	2	0	0	0	0	0	0	0	0	0	0	0	0	0	0	0	0
UBE2R2	2	0	2	0	0	0	0	0	0	0	0	0	0	0	0	0	0	0
KHNYN	2	0	2	0	0	0	0	0	0	0	0	0	0	0	0	0	0	0
APP	2	0	0	0	0	0	0	1	0	0	0	1	0	0	0	0	0	0
LOC104990972	2	0	0	0	0	0	0	1	0	0	0	0	0	1	0	0	0	0
LOC102279263	2	0	2	0	0	0	0	0	0	0	0	0	0	0	0	0	0	0
TCF7	2	0	2	0	0	0	0	0	0	0	0	0	0	0	0	0	0	0
NUDT5	2	0	2	0	0	0	0	0	0	0	0	0	0	0	0	0	0	0
LOC102399917	2	0	0	0	1	0	0	0	0	0	0	0	0	1	0	0	0	0
LOC104997535	2	0	1	0	0	0	0	0	0	0	1	0	0	0	0	0	0	0
HPD	2	0	0	0	0	2	0	0	0	0	0	0	0	0	0	0	0	0
LOC104979711	2	0	2	0	0	0	0	0	0	0	0	0	0	0	0	0	0	0
LOC105002577	2	0	1	0	0	0	0	0	0	0	0	0	0	0	0	0	0	1
SEPHS2	2	0	2	0	0	0	0	0	0	0	0	0	0	0	0	0	0	0
LOC102403890	2	0	2	0	0	0	0	0	0	0	0	0	0	0	0	0	0	0
LOC104990718	2	0	0	0	0	0	0	0	0	0	0	0	2	0	0	0	0	0
TCEB1	2	0	2	0	0	0	0	0	0	0	0	0	0	0	0	0	0	0
PRDX2	2	0	2	0	0	0	0	0	0	0	0	0	0	0	0	0	0	0
AP3S1	2	0	1	0	0	0	0	0	0	0	0	0	0	1	0	0	0	0
LOC104990571	2	0	1	0	0	0	0	0	0	0	1	0	0	0	0	0	0	0
LOC102402912	2	0	2	0	0	0	0	0	0	0	0	0	0	0	0	0	0	0
LOC102411613	2	0	0	0	0	0	0	0	0	0	1	0	0	1	0	0	0	0
LNPEP	2	0	2	0	0	0	0	0	0	0	0	0	0	0	0	0	0	0
LOC105003931	2	0	2	0	0	0	0	0	0	0	0	0	0	0	0	0	0	0
CADPS	2	1	0	0	0	0	1	0	0	0	0	0	0	0	0	0	0	0
SLC16A6	2	0	1	0	0	0	0	0	0	0	0	0	1	0	0	0	0	0
ARHGAP30	2	0	2	0	0	0	0	0	0	0	0	0	0	0	0	0	0	0
TARS	2	0	2	0	0	0	0	0	0	0	0	0	0	0	0	0	0	0
PAGR1	2	0	2	0	0	0	0	0	0	0	0	0	0	0	0	0	0	0
ZFR	2	0	0	0	0	0	1	0	1	0	0	0	0	0	0	0	0	0
CD37	2	0	2	0	0	0	0	0	0	0	0	0	0	0	0	0	0	0
LOC102392003	2	0	0	0	0	0	2	0	0	0	0	0	0	0	0	0	0	0
B3GAT1	2	1	0	0	0	0	0	0	0	0	0	0	0	0	1	0	0	0
TXNDC5	2	0	0	0	0	0	0	1	1	0	0	0	0	0	0	0	0	0
LOC102285194	2	0	2	0	0	0	0	0	0	0	0	0	0	0	0	0	0	0
DNAJA1	2	0	2	0	0	0	0	0	0	0	0	0	0	0	0	0	0	0
GLG1	2	0	1	0	0	0	1	0	0	0	0	0	0	0	0	0	0	0
CD3G	2	0	2	0	0	0	0	0	0	0	0	0	0	0	0	0	0	0
PNRC2	2	0	2	0	0	0	0	0	0	0	0	0	0	0	0	0	0	0
DNAJC24	2	0	0	0	0	0	0	0	1	0	1	0	0	0	0	0	0	0
ARHGAP9	2	0	2	0	0	0	0	0	0	0	0	0	0	0	0	0	0	0
SRSF4	2	0	2	0	0	0	0	0	0	0	0	0	0	0	0	0	0	0
LOC104994269	2	0	2	0	0	0	0	0	0	0	0	0	0	0	0	0	0	0
RNF130	2	0	2	0	0	0	0	0	0	0	0	0	0	0	0	0	0	0
ANXA13	2	0	0	0	0	1	0	0	1	0	0	0	0	0	0	0	0	0
LOC104982866	2	0	2	0	0	0	0	0	0	0	0	0	0	0	0	0	0	0
LOC102401863	2	0	0	1	0	0	0	1	0	0	0	0	0	0	0	0	0	0
PTPN2	2	0	2	0	0	0	0	0	0	0	0	0	0	0	0	0	0	0
ZPR1	2	0	2	0	0	0	0	0	0	0	0	0	0	0	0	0	0	0
STUB1	2	0	2	0	0	0	0	0	0	0	0	0	0	0	0	0	0	0
LRCH2	2	0	0	0	0	0	0	0	1	0	0	0	0	1	0	0	0	0
MLIP	2	0	0	0	0	0	0	0	0	0	0	1	1	0	0	0	0	0
ADPRH	2	0	1	0	0	0	0	0	0	0	0	0	1	0	0	0	0	0
DENND6B	2	0	1	0	0	0	0	0	0	0	0	0	0	0	0	0	1	0
LOC104996485	2	0	2	0	0	0	0	0	0	0	0	0	0	0	0	0	0	0
FAM188A	2	0	2	0	0	0	0	0	0	0	0	0	0	0	0	0	0	0
LGALS3	2	0	2	0	0	0	0	0	0	0	0	0	0	0	0	0	0	0
CP	2	0	0	0	0	1	0	0	0	0	0	0	0	0	0	1	0	0
ADRB2	2	0	0	0	0	1	0	0	0	0	0	0	0	0	0	0	1	0
CSNK2B	2	0	2	0	0	0	0	0	0	0	0	0	0	0	0	0	0	0
LOC104990269	2	0	2	0	0	0	0	0	0	0	0	0	0	0	0	0	0	0
NLRP12	2	0	1	0	0	0	0	0	0	0	1	0	0	0	0	0	0	0
LOC102285363	2	0	2	0	0	0	0	0	0	0	0	0	0	0	0	0	0	0
EIF1B	2	0	2	0	0	0	0	0	0	0	0	0	0	0	0	0	0	0
RPL28	2	0	1	0	0	0	0	0	0	0	0	0	0	0	0	0	0	1
EMC9	2	0	2	0	0	0	0	0	0	0	0	0	0	0	0	0	0	0
APMAP	2	0	2	0	0	0	0	0	0	0	0	0	0	0	0	0	0	0
LOC104979843	2	0	2	0	0	0	0	0	0	0	0	0	0	0	0	0	0	0
ILKAP	2	0	1	1	0	0	0	0	0	0	0	0	0	0	0	0	0	0
WBP2	2	0	0	0	0	0	0	0	0	0	0	0	0	0	2	0	0	0
COL6A5	2	0	0	0	0	1	0	0	0	0	0	0	0	0	0	0	1	0
SEC61A1	2	0	2	0	0	0	0	0	0	0	0	0	0	0	0	0	0	0
PUF60	2	0	2	0	0	0	0	0	0	0	0	0	0	0	0	0	0	0
LOC102409746	2	0	0	0	0	0	0	0	1	0	0	0	0	1	0	0	0	0
NALCN	2	1	0	0	0	0	0	0	0	0	0	0	0	0	1	0	0	0
KDM4A	2	0	2	0	0	0	0	0	0	0	0	0	0	0	0	0	0	0
UBR4	2	0	2	0	0	0	0	0	0	0	0	0	0	0	0	0	0	0
DDIT4	2	0	2	0	0	0	0	0	0	0	0	0	0	0	0	0	0	0
LOC102415617	2	0	0	0	0	0	0	0	0	0	1	0	0	0	0	0	0	1
PPP2CA	2	0	2	0	0	0	0	0	0	0	0	0	0	0	0	0	0	0
MTURN	2	0	2	0	0	0	0	0	0	0	0	0	0	0	0	0	0	0
ACSL5	2	0	2	0	0	0	0	0	0	0	0	0	0	0	0	0	0	0
LOC104997996	2	0	2	0	0	0	0	0	0	0	0	0	0	0	0	0	0	0
GRB2	2	0	2	0	0	0	0	0	0	0	0	0	0	0	0	0	0	0
LOC105001993	2	0	1	0	0	0	0	0	0	0	0	0	1	0	0	0	0	0
RPL8	2	0	1	0	0	0	0	0	0	0	0	0	0	1	0	0	0	0
LOC102414476	2	0	1	0	0	0	0	0	0	0	0	0	0	0	0	0	0	1
CHD1	2	0	0	0	0	0	0	0	1	0	0	0	1	0	0	0	0	0
CHD2	2	0	2	0	0	0	0	0	0	0	0	0	0	0	0	0	0	0
PLEKHJ1	2	0	2	0	0	0	0	0	0	0	0	0	0	0	0	0	0	0
HINT3	2	0	1	0	0	1	0	0	0	0	0	0	0	0	0	0	0	0
RHOQ	2	0	2	0	0	0	0	0	0	0	0	0	0	0	0	0	0	0
RHOV	2	0	0	1	0	0	0	1	0	0	0	0	0	0	0	0	0	0
ARPC5	2	0	2	0	0	0	0	0	0	0	0	0	0	0	0	0	0	0
RHOJ	2	0	0	0	0	0	0	0	0	0	0	0	0	1	0	0	0	1
TMEM69	2	0	0	1	0	1	0	0	0	0	0	0	0	0	0	0	0	0
LOC102394969	2	0	0	0	1	0	0	0	0	0	0	0	0	1	0	0	0	0
FAM120C	2	0	0	0	1	1	0	0	0	0	0	0	0	0	0	0	0	0
ARF4	2	0	2	0	0	0	0	0	0	0	0	0	0	0	0	0	0	0
LOC104988913	2	0	2	0	0	0	0	0	0	0	0	0	0	0	0	0	0	0
REPS1	2	0	0	0	0	0	0	0	0	0	0	1	0	1	0	0	0	0
FAM49A	2	0	2	0	0	0	0	0	0	0	0	0	0	0	0	0	0	0
DHRS3	2	0	2	0	0	0	0	0	0	0	0	0	0	0	0	0	0	0
ZFP36L2	2	0	2	0	0	0	0	0	0	0	0	0	0	0	0	0	0	0
GGA1	2	0	2	0	0	0	0	0	0	0	0	0	0	0	0	0	0	0
FHOD1	2	0	2	0	0	0	0	0	0	0	0	0	0	0	0	0	0	0
LOC104994664	2	0	1	0	0	0	1	0	0	0	0	0	0	0	0	0	0	0
DEK	2	0	1	0	0	0	0	0	0	0	0	0	0	0	1	0	0	0
INIP	2	0	2	0	0	0	0	0	0	0	0	0	0	0	0	0	0	0
LAP3	2	0	2	0	0	0	0	0	0	0	0	0	0	0	0	0	0	0
LPXN	2	0	1	0	0	0	0	0	0	0	1	0	0	0	0	0	0	0
ARHGAP1	2	0	2	0	0	0	0	0	0	0	0	0	0	0	0	0	0	0
P2RX5	2	0	2	0	0	0	0	0	0	0	0	0	0	0	0	0	0	0
LOC102280463	2	0	0	0	0	0	0	0	0	0	1	0	0	0	0	0	0	1
SDHA	2	0	2	0	0	0	0	0	0	0	0	0	0	0	0	0	0	0
TBC1D10B	2	1	1	0	0	0	0	0	0	0	0	0	0	0	0	0	0	0
TAP1	2	0	2	0	0	0	0	0	0	0	0	0	0	0	0	0	0	0
TAP2	2	0	1	0	0	0	0	0	0	0	1	0	0	0	0	0	0	0
PLBD1	2	0	2	0	0	0	0	0	0	0	0	0	0	0	0	0	0	0
ADD3	2	0	2	0	0	0	0	0	0	0	0	0	0	0	0	0	0	0
SMG7	2	0	2	0	0	0	0	0	0	0	0	0	0	0	0	0	0	0
NPC2	2	0	2	0	0	0	0	0	0	0	0	0	0	0	0	0	0	0
LOC104992938	2	0	1	0	0	0	0	0	0	0	0	0	0	0	0	0	1	0
MTUS2	2	0	1	0	0	0	0	0	0	0	0	1	0	0	0	0	0	0
OCA2	2	0	0	0	0	0	0	1	1	0	0	0	0	0	0	0	0	0
DBNL	2	0	2	0	0	0	0	0	0	0	0	0	0	0	0	0	0	0
STARD8	2	0	0	0	0	0	0	0	0	0	0	0	0	0	1	0	1	0
LOC102392029	2	0	0	0	0	0	0	1	0	0	0	0	0	0	0	0	1	0
CDK2AP2	2	0	2	0	0	0	0	0	0	0	0	0	0	0	0	0	0	0
NOTUM	2	0	0	0	0	1	0	0	0	0	0	0	0	0	0	0	0	1
CSNK1A1	2	0	2	0	0	0	0	0	0	0	0	0	0	0	0	0	0	0
LOC104994526	2	0	2	0	0	0	0	0	0	0	0	0	0	0	0	0	0	0
CD14	2	0	2	0	0	0	0	0	0	0	0	0	0	0	0	0	0	0
RBM6	2	0	2	0	0	0	0	0	0	0	0	0	0	0	0	0	0	0
MKRN1	2	0	2	0	0	0	0	0	0	0	0	0	0	0	0	0	0	0
MKRN2	2	0	1	0	0	0	0	1	0	0	0	0	0	0	0	0	0	0
NCOA3	2	0	2	0	0	0	0	0	0	0	0	0	0	0	0	0	0	0
NCOA4	2	0	2	0	0	0	0	0	0	0	0	0	0	0	0	0	0	0
BSN	2	2	0	0	0	0	0	0	0	0	0	0	0	0	0	0	0	0
CISH	2	0	2	0	0	0	0	0	0	0	0	0	0	0	0	0	0	0
AUH	2	1	0	0	0	1	0	0	0	0	0	0	0	0	0	0	0	0
ZNF81	2	0	0	0	1	0	0	0	1	0	0	0	0	0	0	0	0	0
CAPZA2	2	0	2	0	0	0	0	0	0	0	0	0	0	0	0	0	0	0
ARPC2	2	0	2	0	0	0	0	0	0	0	0	0	0	0	0	0	0	0
MMD	2	0	2	0	0	0	0	0	0	0	0	0	0	0	0	0	0	0
LOC104997343	2	0	1	0	0	0	0	0	0	0	0	0	1	0	0	0	0	0
LOC102280075	2	0	2	0	0	0	0	0	0	0	0	0	0	0	0	0	0	0
CHMP4B	2	0	2	0	0	0	0	0	0	0	0	0	0	0	0	0	0	0
FAM109B	2	0	1	0	0	0	0	0	0	0	0	0	1	0	0	0	0	0
SH2D3C	2	0	2	0	0	0	0	0	0	0	0	0	0	0	0	0	0	0
DDX17	2	0	1	0	0	0	0	0	0	0	0	0	0	0	0	0	1	0
CDK19	2	0	1	0	0	0	0	0	0	0	0	0	0	0	1	0	0	0
KLF3	2	0	2	0	0	0	0	0	0	0	0	0	0	0	0	0	0	0
PSMC2	2	0	2	0	0	0	0	0	0	0	0	0	0	0	0	0	0	0
FCGRT	2	0	2	0	0	0	0	0	0	0	0	0	0	0	0	0	0	0
ATP13A2	2	0	2	0	0	0	0	0	0	0	0	0	0	0	0	0	0	0
MMP28	2	0	0	0	0	0	0	1	0	0	0	0	0	1	0	0	0	0
LOC104986345	2	0	1	0	0	0	0	0	0	0	1	0	0	0	0	0	0	0
DEDD	2	0	2	0	0	0	0	0	0	0	0	0	0	0	0	0	0	0
SETD8	2	0	2	0	0	0	0	0	0	0	0	0	0	0	0	0	0	0
TUFM	2	0	2	0	0	0	0	0	0	0	0	0	0	0	0	0	0	0
MAP3K11	2	0	2	0	0	0	0	0	0	0	0	0	0	0	0	0	0	0
ASRGL1	2	0	2	0	0	0	0	0	0	0	0	0	0	0	0	0	0	0
LOC104997402	2	0	0	0	1	0	0	1	0	0	0	0	0	0	0	0	0	0
EIF3I	2	0	2	0	0	0	0	0	0	0	0	0	0	0	0	0	0	0
EIF3L	2	0	2	0	0	0	0	0	0	0	0	0	0	0	0	0	0	0
EIF3M	2	0	2	0	0	0	0	0	0	0	0	0	0	0	0	0	0	0
TMEM107	2	0	0	0	0	0	0	2	0	0	0	0	0	0	0	0	0	0
LOC104989364	2	0	1	0	0	0	0	0	0	0	0	0	0	0	0	1	0	0
LOC102399737	2	0	1	0	0	0	0	0	1	0	0	0	0	0	0	0	0	0
LOC104985529	2	0	0	0	0	0	0	2	0	0	0	0	0	0	0	0	0	0
OARD1	2	0	2	0	0	0	0	0	0	0	0	0	0	0	0	0	0	0
NAAA	2	0	1	0	0	0	0	0	0	0	1	0	0	0	0	0	0	0
TSC22D4	2	0	2	0	0	0	0	0	0	0	0	0	0	0	0	0	0	0
LOC104981634	2	0	0	1	0	0	0	1	0	0	0	0	0	0	0	0	0	0
SLC2A4	2	0	0	0	0	0	0	0	0	0	0	1	1	0	0	0	0	0
SLC2A3	2	0	2	0	0	0	0	0	0	0	0	0	0	0	0	0	0	0
TIAL1	2	0	2	0	0	0	0	0	0	0	0	0	0	0	0	0	0	0
INPP5K	2	0	2	0	0	0	0	0	0	0	0	0	0	0	0	0	0	0
LOC104994204	2	0	1	0	0	0	0	0	0	0	0	0	0	0	0	0	1	0
ANXA11	2	0	1	0	0	0	0	0	0	0	1	0	0	0	0	0	0	0
NOLC1	2	0	2	0	0	0	0	0	0	0	0	0	0	0	0	0	0	0
FCER1G	2	0	2	0	0	0	0	0	0	0	0	0	0	0	0	0	0	0
SRRT	2	0	2	0	0	0	0	0	0	0	0	0	0	0	0	0	0	0
ATP6V0A1	2	0	2	0	0	0	0	0	0	0	0	0	0	0	0	0	0	0
CALCOCO1	2	0	2	0	0	0	0	0	0	0	0	0	0	0	0	0	0	0
SCYL2	2	0	2	0	0	0	0	0	0	0	0	0	0	0	0	0	0	0
ITGBL1	2	0	0	0	0	0	0	0	1	0	0	0	0	0	1	0	0	0
ATP5A1	2	0	1	0	0	0	0	0	0	0	0	1	0	0	0	0	0	0
LOC102267286	2	0	0	0	0	0	0	0	0	0	0	0	0	0	0	0	1	1
FANCA	2	0	0	0	0	0	0	0	0	0	0	0	0	0	0	0	1	1
FANCM	2	0	1	0	0	0	0	0	0	0	0	0	0	0	0	0	0	1
LLGL1	2	0	2	0	0	0	0	0	0	0	0	0	0	0	0	0	0	0
CDK8	2	0	1	0	1	0	0	0	0	0	0	0	0	0	0	0	0	0
TMEM59	2	0	2	0	0	0	0	0	0	0	0	0	0	0	0	0	0	0
SF3B2	2	0	2	0	0	0	0	0	0	0	0	0	0	0	0	0	0	0
ATG16L2	2	0	2	0	0	0	0	0	0	0	0	0	0	0	0	0	0	0
DNAJC14	2	0	2	0	0	0	0	0	0	0	0	0	0	0	0	0	0	0
EPRS	2	0	2	0	0	0	0	0	0	0	0	0	0	0	0	0	0	0
COPE	2	0	2	0	0	0	0	0	0	0	0	0	0	0	0	0	0	0
PRKCD	2	0	2	0	0	0	0	0	0	0	0	0	0	0	0	0	0	0
LMAN2	2	0	2	0	0	0	0	0	0	0	0	0	0	0	0	0	0	0
DDX27	2	0	2	0	0	0	0	0	0	0	0	0	0	0	0	0	0	0
PFKFB3	2	0	2	0	0	0	0	0	0	0	0	0	0	0	0	0	0	0
ACKR2	2	0	0	0	0	0	0	0	0	0	0	1	0	0	1	0	0	0
VTI1B	2	0	2	0	0	0	0	0	0	0	0	0	0	0	0	0	0	0
LOC102406375	2	0	0	0	0	0	1	0	0	0	0	0	0	0	0	0	0	1
LOC102406552	2	0	1	0	1	0	0	0	0	0	0	0	0	0	0	0	0	0
SPIDR	2	0	2	0	0	0	0	0	0	0	0	0	0	0	0	0	0	0
LOC104996639	2	0	0	0	0	2	0	0	0	0	0	0	0	0	0	0	0	0
TRPV2	2	0	2	0	0	0	0	0	0	0	0	0	0	0	0	0	0	0
ZNF207	2	0	2	0	0	0	0	0	0	0	0	0	0	0	0	0	0	0
SH3GLB1	2	1	1	0	0	0	0	0	0	0	0	0	0	0	0	0	0	0
PPP1R37	2	0	2	0	0	0	0	0	0	0	0	0	0	0	0	0	0	0
SETD2	2	0	2	0	0	0	0	0	0	0	0	0	0	0	0	0	0	0
SFMBT1	2	1	0	0	0	0	0	0	0	0	1	0	0	0	0	0	0	0
SPEN	2	0	2	0	0	0	0	0	0	0	0	0	0	0	0	0	0	0
LOC105003795	2	0	2	0	0	0	0	0	0	0	0	0	0	0	0	0	0	0
FKBP1A	2	0	2	0	0	0	0	0	0	0	0	0	0	0	0	0	0	0
RGP1	2	0	2	0	0	0	0	0	0	0	0	0	0	0	0	0	0	0
HELQ	2	0	1	0	0	0	0	0	1	0	0	0	0	0	0	0	0	0
TNRC6A	2	0	0	0	0	1	0	0	0	0	1	0	0	0	0	0	0	0
STK40	2	0	2	0	0	0	0	0	0	0	0	0	0	0	0	0	0	0
DAXX	2	0	2	0	0	0	0	0	0	0	0	0	0	0	0	0	0	0
LOC104994238	2	0	2	0	0	0	0	0	0	0	0	0	0	0	0	0	0	0
CARD9	2	0	0	0	0	0	1	0	0	0	0	0	0	0	0	0	1	0
LOC104993227	2	1	0	0	0	0	0	0	0	0	0	1	0	0	0	0	0	0
CANX	2	0	2	0	0	0	0	0	0	0	0	0	0	0	0	0	0	0
FOS	2	0	2	0	0	0	0	0	0	0	0	0	0	0	0	0	0	0
UBA7	2	0	2	0	0	0	0	0	0	0	0	0	0	0	0	0	0	0
FRMD8	2	0	2	0	0	0	0	0	0	0	0	0	0	0	0	0	0	0
IMMP1L	2	0	1	0	0	0	0	0	1	0	0	0	0	0	0	0	0	0
FRMD3	2	0	0	0	0	0	0	0	0	0	0	1	1	0	0	0	0	0
UBE2I	2	0	0	0	0	0	0	0	0	0	0	0	0	1	0	0	1	0
FAM162A	2	0	1	0	0	0	0	0	0	0	0	0	1	0	0	0	0	0
LOC102396697	2	0	2	0	0	0	0	0	0	0	0	0	0	0	0	0	0	0
UBE2U	2	0	0	1	0	0	0	1	0	0	0	0	0	0	0	0	0	0
SEC14L1	2	0	2	0	0	0	0	0	0	0	0	0	0	0	0	0	0	0
POLR2D	2	0	2	0	0	0	0	0	0	0	0	0	0	0	0	0	0	0
UPF1	2	0	2	0	0	0	0	0	0	0	0	0	0	0	0	0	0	0
LOC102266814	2	1	0	0	0	0	0	0	0	0	1	0	0	0	0	0	0	0
CAST	2	0	2	0	0	0	0	0	0	0	0	0	0	0	0	0	0	0
LOC102266039	2	0	0	1	0	0	0	0	0	0	0	0	0	1	0	0	0	0
CCDC23	2	0	2	0	0	0	0	0	0	0	0	0	0	0	0	0	0	0
EPB41L1	2	1	0	0	0	0	0	0	0	0	0	0	0	0	1	0	0	0
NDUFA4	2	0	1	0	0	0	0	0	0	0	0	1	0	0	0	0	0	0
THRAP3	2	0	2	0	0	0	0	0	0	0	0	0	0	0	0	0	0	0
ACSS1	2	0	2	0	0	0	0	0	0	0	0	0	0	0	0	0	0	0
WAC	2	0	2	0	0	0	0	0	0	0	0	0	0	0	0	0	0	0
COMT	2	0	0	0	0	0	0	0	0	0	1	0	0	0	0	0	1	0
WBP11	2	0	2	0	0	0	0	0	0	0	0	0	0	0	0	0	0	0
MAST3	2	0	2	0	0	0	0	0	0	0	0	0	0	0	0	0	0	0
FLT3LG	2	0	2	0	0	0	0	0	0	0	0	0	0	0	0	0	0	0
VPS4A	2	0	2	0	0	0	0	0	0	0	0	0	0	0	0	0	0	0
SLC43A2	2	0	2	0	0	0	0	0	0	0	0	0	0	0	0	0	0	0
LOC104990309	2	0	2	0	0	0	0	0	0	0	0	0	0	0	0	0	0	0
STX11	2	0	1	0	0	0	0	1	0	0	0	0	0	0	0	0	0	0
FIS1	2	0	2	0	0	0	0	0	0	0	0	0	0	0	0	0	0	0
ZMIZ1	2	0	0	0	0	0	0	1	1	0	0	0	0	0	0	0	0	0
EIF5	2	0	2	0	0	0	0	0	0	0	0	0	0	0	0	0	0	0
EIF6	2	0	2	0	0	0	0	0	0	0	0	0	0	0	0	0	0	0
KLF10	2	0	1	0	0	1	0	0	0	0	0	0	0	0	0	0	0	0
NSF	2	1	1	0	0	0	0	0	0	0	0	0	0	0	0	0	0	0
GLTSCR2	2	0	2	0	0	0	0	0	0	0	0	0	0	0	0	0	0	0
IK	2	0	2	0	0	0	0	0	0	0	0	0	0	0	0	0	0	0
HBP1	2	0	2	0	0	0	0	0	0	0	0	0	0	0	0	0	0	0
GSTCD	2	0	0	0	1	0	0	1	0	0	0	0	0	0	0	0	0	0
PRUNE2	2	0	0	0	0	0	1	0	0	0	0	0	0	0	1	0	0	0
MS4A8	2	0	1	0	0	0	0	0	1	0	0	0	0	0	0	0	0	0
LOC104991787	2	0	0	0	0	0	0	0	0	0	0	0	0	0	0	0	0	2
WWC2	2	0	0	0	0	1	0	0	0	0	0	0	0	1	0	0	0	0
NDUFB10	2	0	2	0	0	0	0	0	0	0	0	0	0	0	0	0	0	0
ZNF787	2	0	1	0	0	0	0	0	1	0	0	0	0	0	0	0	0	0
HNRNPD	2	0	2	0	0	0	0	0	0	0	0	0	0	0	0	0	0	0
PYGL	2	0	2	0	0	0	0	0	0	0	0	0	0	0	0	0	0	0
PYGM	2	0	0	0	0	0	0	0	0	0	0	0	2	0	0	0	0	0
LOC104999867	2	0	0	1	0	0	0	1	0	0	0	0	0	0	0	0	0	0
CWC15	2	0	2	0	0	0	0	0	0	0	0	0	0	0	0	0	0	0
CTR9	2	0	0	1	0	0	0	0	0	0	0	0	0	0	0	0	0	1
MYO15A	2	0	0	0	0	0	0	2	0	0	0	0	0	0	0	0	0	0
NOX5	2	0	0	1	1	0	0	0	0	0	0	0	0	0	0	0	0	0
LOC104982239	2	0	0	0	0	0	0	0	1	0	0	0	0	0	0	0	0	1
LOC104993307	2	0	0	0	1	0	0	0	1	0	0	0	0	0	0	0	0	0
CALCOCO2	2	0	2	0	0	0	0	0	0	0	0	0	0	0	0	0	0	0
TOP2B	2	0	2	0	0	0	0	0	0	0	0	0	0	0	0	0	0	0
LOC104990787	2	0	2	0	0	0	0	0	0	0	0	0	0	0	0	0	0	0
ARRB1	2	0	2	0	0	0	0	0	0	0	0	0	0	0	0	0	0	0
ADIPOR1	2	0	2	0	0	0	0	0	0	0	0	0	0	0	0	0	0	0
IPO5	2	0	2	0	0	0	0	0	0	0	0	0	0	0	0	0	0	0
RANBP2	2	0	2	0	0	0	0	0	0	0	0	0	0	0	0	0	0	0
LOC102395267	2	0	1	0	0	0	0	0	0	0	0	0	0	0	0	0	1	0
POLDIP3	2	0	2	0	0	0	0	0	0	0	0	0	0	0	0	0	0	0
SORL1	2	0	2	0	0	0	0	0	0	0	0	0	0	0	0	0	0	0
LOC104983941	2	0	2	0	0	0	0	0	0	0	0	0	0	0	0	0	0	0
MAPK1	2	0	2	0	0	0	0	0	0	0	0	0	0	0	0	0	0	0
FOXN3	2	0	1	0	0	0	0	0	0	0	1	0	0	0	0	0	0	0
DUSP2	2	0	2	0	0	0	0	0	0	0	0	0	0	0	0	0	0	0
ELL	2	0	2	0	0	0	0	0	0	0	0	0	0	0	0	0	0	0
GPBP1L1	2	0	2	0	0	0	0	0	0	0	0	0	0	0	0	0	0	0
STAT1	2	0	2	0	0	0	0	0	0	0	0	0	0	0	0	0	0	0
LOC104996547	2	0	2	0	0	0	0	0	0	0	0	0	0	0	0	0	0	0
RPL36A	2	0	1	0	0	0	0	0	0	0	0	0	0	0	0	0	1	0
LOC102266752	2	0	2	0	0	0	0	0	0	0	0	0	0	0	0	0	0	0
ADAM12	2	0	0	0	1	0	0	0	0	0	0	0	0	1	0	0	0	0
PXK	2	1	0	0	0	0	0	0	0	0	0	0	0	0	0	0	0	1
DGKA	2	0	2	0	0	0	0	0	0	0	0	0	0	0	0	0	0	0
DNMT3A	2	0	0	0	0	0	0	0	0	0	1	0	0	0	0	0	1	0
USP12	2	0	0	0	0	0	0	0	0	0	0	0	0	1	0	0	0	1
SHANK3	2	1	0	0	0	0	0	0	0	0	0	0	0	1	0	0	0	0
SHANK1	2	1	0	0	0	0	0	0	0	0	0	0	0	0	1	0	0	0
DDB2	2	0	2	0	0	0	0	0	0	0	0	0	0	0	0	0	0	0
PSME3	2	0	2	0	0	0	0	0	0	0	0	0	0	0	0	0	0	0
RLTPR	2	0	2	0	0	0	0	0	0	0	0	0	0	0	0	0	0	0
LOC102395160	2	0	0	1	0	0	0	1	0	0	0	0	0	0	0	0	0	0
ZBTB41	2	0	0	0	0	0	0	0	0	0	0	0	0	1	0	0	0	1
UPF3A	2	0	2	0	0	0	0	0	0	0	0	0	0	0	0	0	0	0
PCSK4	2	1	0	0	0	0	0	1	0	0	0	0	0	0	0	0	0	0
CD8A	2	0	2	0	0	0	0	0	0	0	0	0	0	0	0	0	0	0
ANP32E	2	0	1	1	0	0	0	0	0	0	0	0	0	0	0	0	0	0
MOV10	2	0	2	0	0	0	0	0	0	0	0	0	0	0	0	0	0	0
LOC102267402	2	0	0	0	0	0	2	0	0	0	0	0	0	0	0	0	0	0
SQRDL	2	0	2	0	0	0	0	0	0	0	0	0	0	0	0	0	0	0
ARHGEF18	2	0	2	0	0	0	0	0	0	0	0	0	0	0	0	0	0	0
LSM14B	2	0	1	0	0	0	0	0	0	0	0	1	0	0	0	0	0	0
MYO18B	2	0	0	0	0	0	0	0	0	0	0	1	1	0	0	0	0	0
LOC104996315	2	0	0	0	0	0	0	0	0	0	1	0	0	0	0	0	0	1
BAZ2A	2	0	2	0	0	0	0	0	0	0	0	0	0	0	0	0	0	0
TREML2	2	0	2	0	0	0	0	0	0	0	0	0	0	0	0	0	0	0
APOB	2	0	0	0	0	1	0	0	0	0	0	0	0	0	0	0	0	1
LOC104980817	2	0	1	0	0	0	0	0	0	0	0	1	0	0	0	0	0	0
LOC102402965	2	0	1	0	0	0	0	0	1	0	0	0	0	0	0	0	0	0
FBXO31	2	0	1	0	0	0	0	0	0	0	0	0	0	0	0	0	1	0
AKAP14	2	0	0	0	0	0	0	2	0	0	0	0	0	0	0	0	0	0
PPP2R4	2	0	2	0	0	0	0	0	0	0	0	0	0	0	0	0	0	0
PHLDB3	2	0	0	0	1	0	0	1	0	0	0	0	0	0	0	0	0	0
DYNC2H1	2	0	0	1	0	0	0	0	1	0	0	0	0	0	0	0	0	0
ANTXR2	2	0	2	0	0	0	0	0	0	0	0	0	0	0	0	0	0	0
CTNNA1	2	0	2	0	0	0	0	0	0	0	0	0	0	0	0	0	0	0
SFR1	2	0	2	0	0	0	0	0	0	0	0	0	0	0	0	0	0	0
S100A1	2	0	0	0	0	0	0	0	0	0	0	1	0	0	1	0	0	0
SERF2	2	0	1	0	0	0	0	0	0	0	0	1	0	0	0	0	0	0
LOC102400063	2	0	2	0	0	0	0	0	0	0	0	0	0	0	0	0	0	0
LOC102265832	2	0	2	0	0	0	0	0	0	0	0	0	0	0	0	0	0	0
SHISA5	2	0	2	0	0	0	0	0	0	0	0	0	0	0	0	0	0	0
TMEM63B	2	0	0	0	0	0	0	0	0	0	0	0	1	0	0	0	0	1
LOC105002838	2	0	2	0	0	0	0	0	0	0	0	0	0	0	0	0	0	0
MAP2K1	2	0	2	0	0	0	0	0	0	0	0	0	0	0	0	0	0	0
RNF157	2	0	2	0	0	0	0	0	0	0	0	0	0	0	0	0	0	0
LOC102415467	2	0	0	0	0	0	0	1	0	0	0	0	0	0	0	0	0	1
B4GALNT4	2	1	0	0	1	0	0	0	0	0	0	0	0	0	0	0	0	0
TTC7A	2	0	2	0	0	0	0	0	0	0	0	0	0	0	0	0	0	0
SCAP	2	0	1	0	0	0	0	0	0	0	1	0	0	0	0	0	0	0
VPS25	2	0	2	0	0	0	0	0	0	0	0	0	0	0	0	0	0	0
ATP13A1	2	0	2	0	0	0	0	0	0	0	0	0	0	0	0	0	0	0
PEA15	2	0	0	0	0	0	0	0	0	0	0	0	0	0	2	0	0	0
TMEM214	2	0	2	0	0	0	0	0	0	0	0	0	0	0	0	0	0	0
LOC105001567	2	0	0	1	1	0	0	0	0	0	0	0	0	0	0	0	0	0
CLTA	2	0	2	0	0	0	0	0	0	0	0	0	0	0	0	0	0	0
ARSD	2	0	0	0	0	1	0	1	0	0	0	0	0	0	0	0	0	0
ACBD6	2	0	1	0	0	0	0	0	0	0	1	0	0	0	0	0	0	0
CSF3R	2	0	2	0	0	0	0	0	0	0	0	0	0	0	0	0	0	0
TNRC6B	2	0	1	0	0	0	0	0	0	0	1	0	0	0	0	0	0	0
ADAMTS7	2	0	0	0	1	0	0	0	0	0	1	0	0	0	0	0	0	0
LOC104992405	2	0	2	0	0	0	0	0	0	0	0	0	0	0	0	0	0	0
ADAMTS9	2	0	0	0	0	0	0	0	1	0	0	1	0	0	0	0	0	0
COTL1	2	0	2	0	0	0	0	0	0	0	0	0	0	0	0	0	0	0
LOC104987637	2	0	1	0	0	1	0	0	0	0	0	0	0	0	0	0	0	0
CYLD	2	0	1	0	0	0	0	0	0	0	0	0	0	0	1	0	0	0
EMR3	2	0	2	0	0	0	0	0	0	0	0	0	0	0	0	0	0	0
ZBTB7A	2	0	2	0	0	0	0	0	0	0	0	0	0	0	0	0	0	0
LOC102270178	2	0	0	0	0	0	0	0	0	0	1	0	0	0	0	0	0	1
EGLN1	2	0	2	0	0	0	0	0	0	0	0	0	0	0	0	0	0	0
PCNP	2	0	2	0	0	0	0	0	0	0	0	0	0	0	0	0	0	0
ITGA2B	2	0	2	0	0	0	0	0	0	0	0	0	0	0	0	0	0	0
TNFSF13	2	0	2	0	0	0	0	0	0	0	0	0	0	0	0	0	0	0
TMEM131	2	0	2	0	0	0	0	0	0	0	0	0	0	0	0	0	0	0
ANXA3	2	0	2	0	0	0	0	0	0	0	0	0	0	0	0	0	0	0
TAF7	2	0	2	0	0	0	0	0	0	0	0	0	0	0	0	0	0	0
FGD2	2	0	2	0	0	0	0	0	0	0	0	0	0	0	0	0	0	0
GNB4	2	0	0	0	0	0	0	0	0	0	0	0	0	0	1	0	0	1
GNB2	2	0	2	0	0	0	0	0	0	0	0	0	0	0	0	0	0	0
TXN2	2	0	2	0	0	0	0	0	0	0	0	0	0	0	0	0	0	0
TMEM9	2	0	1	0	0	0	0	0	0	0	0	1	0	0	0	0	0	0
UHRF2	2	0	1	0	0	0	0	0	0	0	0	0	0	1	0	0	0	0
LOC102280690	2	0	2	0	0	0	0	0	0	0	0	0	0	0	0	0	0	0
ANXA5	2	0	2	0	0	0	0	0	0	0	0	0	0	0	0	0	0	0
TAGAP	2	0	2	0	0	0	0	0	0	0	0	0	0	0	0	0	0	0
PHF11	2	0	2	0	0	0	0	0	0	0	0	0	0	0	0	0	0	0
LGI3	2	1	0	0	0	0	0	0	0	0	0	0	0	0	1	0	0	0
RAVER1	2	0	2	0	0	0	0	0	0	0	0	0	0	0	0	0	0	0
CLIC1	2	0	2	0	0	0	0	0	0	0	0	0	0	0	0	0	0	0
ETS2	2	0	0	0	0	0	0	0	1	0	0	0	0	0	0	0	0	1
COQ9	2	0	0	0	0	0	0	0	0	0	0	0	1	0	0	0	0	1
AP1B1	2	0	2	0	0	0	0	0	0	0	0	0	0	0	0	0	0	0
YWHAG	2	1	1	0	0	0	0	0	0	0	0	0	0	0	0	0	0	0
TECPR1	2	0	2	0	0	0	0	0	0	0	0	0	0	0	0	0	0	0
LOC102395847	2	0	0	0	1	0	0	0	1	0	0	0	0	0	0	0	0	0
SLC20A1	2	0	2	0	0	0	0	0	0	0	0	0	0	0	0	0	0	0
HN1L	2	0	2	0	0	0	0	0	0	0	0	0	0	0	0	0	0	0
FIBP	2	0	2	0	0	0	0	0	0	0	0	0	0	0	0	0	0	0
LOC104982765	2	0	0	0	0	2	0	0	0	0	0	0	0	0	0	0	0	0
LOC104998788	2	0	2	0	0	0	0	0	0	0	0	0	0	0	0	0	0	0
CD6	2	0	2	0	0	0	0	0	0	0	0	0	0	0	0	0	0	0
IL24	2	0	1	0	0	0	0	0	0	0	1	0	0	0	0	0	0	0
CAPRIN1	2	0	2	0	0	0	0	0	0	0	0	0	0	0	0	0	0	0
LOC104994574	2	0	2	0	0	0	0	0	0	0	0	0	0	0	0	0	0	0
ATP6AP2	2	0	2	0	0	0	0	0	0	0	0	0	0	0	0	0	0	0
PLEKHO1	2	0	2	0	0	0	0	0	0	0	0	0	0	0	0	0	0	0
LOC104980780	2	0	2	0	0	0	0	0	0	0	0	0	0	0	0	0	0	0
LOC102401729	2	0	2	0	0	0	0	0	0	0	0	0	0	0	0	0	0	0
LOC102266153	2	0	1	0	0	0	0	0	1	0	0	0	0	0	0	0	0	0
MRRF	2	0	1	0	0	0	0	0	0	0	0	1	0	0	0	0	0	0
RBBP4	2	0	2	0	0	0	0	0	0	0	0	0	0	0	0	0	0	0
RNF217	2	0	0	0	0	0	0	0	0	0	0	0	1	1	0	0	0	0
LOC105001159	2	0	2	0	0	0	0	0	0	0	0	0	0	0	0	0	0	0
DOCK8	2	0	2	0	0	0	0	0	0	0	0	0	0	0	0	0	0	0
DOCK9	2	0	1	1	0	0	0	0	0	0	0	0	0	0	0	0	0	0
C2CD2L	2	0	2	0	0	0	0	0	0	0	0	0	0	0	0	0	0	0
DOCK2	2	0	2	0	0	0	0	0	0	0	0	0	0	0	0	0	0	0
ZNF76	2	0	2	0	0	0	0	0	0	0	0	0	0	0	0	0	0	0
TCP1	2	0	2	0	0	0	0	0	0	0	0	0	0	0	0	0	0	0
RBM38	2	0	2	0	0	0	0	0	0	0	0	0	0	0	0	0	0	0
WARS	2	0	2	0	0	0	0	0	0	0	0	0	0	0	0	0	0	0
LOC104994879	2	0	2	0	0	0	0	0	0	0	0	0	0	0	0	0	0	0
SERP1	2	0	2	0	0	0	0	0	0	0	0	0	0	0	0	0	0	0
SS18L2	2	0	1	0	0	0	0	0	0	0	0	0	0	0	0	0	1	0
PCBD2	2	0	1	0	0	0	0	0	0	0	0	0	0	1	0	0	0	0
FHL1	2	0	1	0	0	0	0	0	0	0	0	0	1	0	0	0	0	0
LOC105003606	2	0	0	0	0	0	0	1	0	0	0	0	0	0	0	0	0	1
LOC104990642	2	0	2	0	0	0	0	0	0	0	0	0	0	0	0	0	0	0
LOC104990641	2	0	0	0	0	0	0	0	0	0	0	0	0	0	1	0	1	0
CHMP1B	2	0	2	0	0	0	0	0	0	0	0	0	0	0	0	0	0	0
ZMAT2	2	0	2	0	0	0	0	0	0	0	0	0	0	0	0	0	0	0
SLC35D1	2	0	0	0	0	1	0	0	0	0	0	1	0	0	0	0	0	0
GATAD2A	2	0	2	0	0	0	0	0	0	0	0	0	0	0	0	0	0	0
HIBCH	2	0	2	0	0	0	0	0	0	0	0	0	0	0	0	0	0	0
ISCU	2	0	1	0	0	0	0	0	0	0	0	1	0	0	0	0	0	0
NECAP2	2	0	2	0	0	0	0	0	0	0	0	0	0	0	0	0	0	0
LOC105002642	2	0	1	0	1	0	0	0	0	0	0	0	0	0	0	0	0	0
CORO1B	2	0	2	0	0	0	0	0	0	0	0	0	0	0	0	0	0	0
CORO1A	2	0	2	0	0	0	0	0	0	0	0	0	0	0	0	0	0	0
PIN1	2	0	2	0	0	0	0	0	0	0	0	0	0	0	0	0	0	0
WDR37	2	0	2	0	0	0	0	0	0	0	0	0	0	0	0	0	0	0
LLPH	2	0	0	1	0	0	0	1	0	0	0	0	0	0	0	0	0	0
LOC102288244	2	0	2	0	0	0	0	0	0	0	0	0	0	0	0	0	0	0
LOC104981211	2	0	1	0	0	0	0	0	1	0	0	0	0	0	0	0	0	0
CLMN	2	0	0	1	0	0	0	0	0	0	0	0	0	0	0	0	1	0
CCS	2	0	1	0	0	0	0	0	0	0	1	0	0	0	0	0	0	0
ASH2L	2	0	2	0	0	0	0	0	0	0	0	0	0	0	0	0	0	0
FAM193B	2	0	2	0	0	0	0	0	0	0	0	0	0	0	0	0	0	0
CAPN1	2	0	2	0	0	0	0	0	0	0	0	0	0	0	0	0	0	0
LOC102410079	2	0	2	0	0	0	0	0	0	0	0	0	0	0	0	0	0	0
MTM1	2	1	0	0	0	0	0	0	0	0	1	0	0	0	0	0	0	0
LOC102393133	2	0	1	0	0	0	0	0	0	0	0	0	0	0	0	0	0	1
RAP1B	2	0	2	0	0	0	0	0	0	0	0	0	0	0	0	0	0	0
GSK3B	2	0	2	0	0	0	0	0	0	0	0	0	0	0	0	0	0	0
KDELR3	2	0	2	0	0	0	0	0	0	0	0	0	0	0	0	0	0	0
KDELR1	2	0	2	0	0	0	0	0	0	0	0	0	0	0	0	0	0	0
LOC104987437	2	0	2	0	0	0	0	0	0	0	0	0	0	0	0	0	0	0
TRIM56	2	0	2	0	0	0	0	0	0	0	0	0	0	0	0	0	0	0
FAM134C	2	0	2	0	0	0	0	0	0	0	0	0	0	0	0	0	0	0
PCBP1	2	0	2	0	0	0	0	0	0	0	0	0	0	0	0	0	0	0
IVD	2	0	2	0	0	0	0	0	0	0	0	0	0	0	0	0	0	0
IL7R	2	0	2	0	0	0	0	0	0	0	0	0	0	0	0	0	0	0
LOC105004738	2	0	0	0	0	0	0	0	0	0	0	0	0	0	0	0	1	1
NCF2	2	0	2	0	0	0	0	0	0	0	0	0	0	0	0	0	0	0
RFWD2	2	0	2	0	0	0	0	0	0	0	0	0	0	0	0	0	0	0
NEB	2	0	0	0	0	0	0	0	0	0	0	0	2	0	0	0	0	0
ATP5D	2	0	2	0	0	0	0	0	0	0	0	0	0	0	0	0	0	0
LOC105004559	2	0	0	0	0	0	0	1	0	0	0	1	0	0	0	0	0	0
PFDN5	2	0	2	0	0	0	0	0	0	0	0	0	0	0	0	0	0	0
COL9A2	2	1	0	0	0	0	0	0	0	0	0	0	0	0	1	0	0	0
LOC104979895	2	0	2	0	0	0	0	0	0	0	0	0	0	0	0	0	0	0
YTHDC1	2	0	2	0	0	0	0	0	0	0	0	0	0	0	0	0	0	0
GLB1L3	2	0	2	0	0	0	0	0	0	0	0	0	0	0	0	0	0	0
KRT20	2	0	0	0	0	0	1	0	0	0	0	0	0	0	0	0	0	1
EMP3	2	0	2	0	0	0	0	0	0	0	0	0	0	0	0	0	0	0
LOC104999991	2	0	1	0	0	0	0	0	0	0	0	1	0	0	0	0	0	0
CALR	2	0	2	0	0	0	0	0	0	0	0	0	0	0	0	0	0	0
ROCK2	2	0	2	0	0	0	0	0	0	0	0	0	0	0	0	0	0	0
TMEM115	2	0	2	0	0	0	0	0	0	0	0	0	0	0	0	0	0	0
PABPN1	2	0	2	0	0	0	0	0	0	0	0	0	0	0	0	0	0	0
MAP7D1	2	0	2	0	0	0	0	0	0	0	0	0	0	0	0	0	0	0
HM13	2	0	2	0	0	0	0	0	0	0	0	0	0	0	0	0	0	0
LRCOL1	2	0	0	1	0	0	0	1	0	0	0	0	0	0	0	0	0	0
STK19	2	0	1	0	0	0	0	0	0	0	0	1	0	0	0	0	0	0
IFNAR2	2	0	2	0	0	0	0	0	0	0	0	0	0	0	0	0	0	0
LOC104990102	2	0	0	0	0	0	1	0	0	0	0	0	0	0	0	0	1	0
SLC6A6	2	0	2	0	0	0	0	0	0	0	0	0	0	0	0	0	0	0
CDC42SE1	2	0	2	0	0	0	0	0	0	0	0	0	0	0	0	0	0	0
RBCK1	2	0	2	0	0	0	0	0	0	0	0	0	0	0	0	0	0	0
WIPI2	2	0	2	0	0	0	0	0	0	0	0	0	0	0	0	0	0	0
RNASEL	2	0	2	0	0	0	0	0	0	0	0	0	0	0	0	0	0	0
NDUFB2	2	0	2	0	0	0	0	0	0	0	0	0	0	0	0	0	0	0
ABLIM1	2	0	0	0	1	0	0	1	0	0	0	0	0	0	0	0	0	0
DUSP6	2	0	2	0	0	0	0	0	0	0	0	0	0	0	0	0	0	0
CCND3	2	0	2	0	0	0	0	0	0	0	0	0	0	0	0	0	0	0
CSRP1	2	0	1	0	0	0	1	0	0	0	0	0	0	0	0	0	0	0
HSD17B12	2	0	0	0	0	0	0	0	0	0	0	0	0	0	1	1	0	0
OS9	2	0	2	0	0	0	0	0	0	0	0	0	0	0	0	0	0	0
HSD17B11	2	0	2	0	0	0	0	0	0	0	0	0	0	0	0	0	0	0
RAB6A	2	0	2	0	0	0	0	0	0	0	0	0	0	0	0	0	0	0
ABCA6	2	0	2	0	0	0	0	0	0	0	0	0	0	0	0	0	0	0
CCT3	2	0	2	0	0	0	0	0	0	0	0	0	0	0	0	0	0	0
LOC104982634	2	0	1	0	0	0	0	0	0	0	0	0	0	0	0	0	0	1
MARS	2	0	2	0	0	0	0	0	0	0	0	0	0	0	0	0	0	0
GDI2	2	0	2	0	0	0	0	0	0	0	0	0	0	0	0	0	0	0
GDI1	2	0	2	0	0	0	0	0	0	0	0	0	0	0	0	0	0	0
ARNT2	2	0	0	0	0	0	0	0	1	0	0	0	0	0	1	0	0	0
EIF4A1	2	0	2	0	0	0	0	0	0	0	0	0	0	0	0	0	0	0
CRIP3	2	0	0	1	0	0	0	1	0	0	0	0	0	0	0	0	0	0
ABHD17A	2	0	2	0	0	0	0	0	0	0	0	0	0	0	0	0	0	0
LOC104999186	2	0	1	0	0	0	0	0	0	0	1	0	0	0	0	0	0	0
XIAP	2	0	0	0	0	0	0	0	1	0	0	0	0	0	0	0	0	1
TNFSF13B	2	0	1	0	0	0	0	0	0	0	0	0	0	0	0	0	1	0
NDUFV2	2	0	1	0	0	0	0	0	1	0	0	0	0	0	0	0	0	0
HIC1	2	0	1	0	0	0	0	1	0	0	0	0	0	0	0	0	0	0
CFI	2	0	0	0	0	1	0	0	1	0	0	0	0	0	0	0	0	0
LOC102405243	2	0	0	0	0	0	0	0	0	0	0	0	0	0	0	0	0	2
LAMA1	2	1	0	0	0	0	0	1	0	0	0	0	0	0	0	0	0	0
MEPCE	2	0	2	0	0	0	0	0	0	0	0	0	0	0	0	0	0	0
F5	2	0	1	0	0	1	0	0	0	0	0	0	0	0	0	0	0	0
GSTZ1	2	0	0	0	0	2	0	0	0	0	0	0	0	0	0	0	0	0
CHMP7	2	0	2	0	0	0	0	0	0	0	0	0	0	0	0	0	0	0
PSMD7	2	0	2	0	0	0	0	0	0	0	0	0	0	0	0	0	0	0
MOB1A	2	0	2	0	0	0	0	0	0	0	0	0	0	0	0	0	0	0
LOC104992759	2	0	1	0	0	0	0	0	0	0	1	0	0	0	0	0	0	0
SIPA1L1	2	0	1	0	0	0	0	0	0	0	1	0	0	0	0	0	0	0
SIPA1L3	2	0	1	0	1	0	0	0	0	0	0	0	0	0	0	0	0	0
ITGB3	2	0	2	0	0	0	0	0	0	0	0	0	0	0	0	0	0	0
LTBP1	2	0	0	0	1	0	0	0	1	0	0	0	0	0	0	0	0	0
ITGB6	2	0	0	0	0	0	0	0	0	0	0	1	1	0	0	0	0	0
AGPAT3	2	0	2	0	0	0	0	0	0	0	0	0	0	0	0	0	0	0
KPNB1	2	0	2	0	0	0	0	0	0	0	0	0	0	0	0	0	0	0
R3HDM2	2	0	2	0	0	0	0	0	0	0	0	0	0	0	0	0	0	0
DDX11	2	0	1	0	0	0	0	0	0	0	1	0	0	0	0	0	0	0
[truncated: 2,036 more rows]
